# Supplementary material for: Gene expression changes associated with the evolutionary loss of a metabolic trait: lack of lipogenesis in parasitoids
Source: BMC Genomics. 2019 Apr 23;20:309. doi: 10.1186/s12864-019-5673-6 (PMC6480896; doi:10.1186/s12864-019-5673-6)
Supplement: Supplementary file 1 — Table S1. Sample quality measurements, number of recovered reads per sample and mapping success. Table S2. Differentially expressed genes of D. melanogaster. Table S3. Differentially expressed genes of N. vitripennis. Table S4. Enriched GO-terms of the differentially expressed genes of D. melanogaster. Table S5. Enriched GO-terms of the differentially expressed genes of N. vitripennis. Table S6. Non-plastic genes sorted by residual differences in expression level. Table S7. KEGG-pathways associated with the differentially expressed genes per species. (XLS 6305 kb) [file 12864_2019_5673_MOESM1_ESM.xls]

## Sheet: S1_Combined_sequencing_results
S1. Sample quality measurements, number of recovered reads per sample and mapping success
From_Project_Report_BGI
Sample	Clean_reads	Clean_bases	Q20(%)_read1	Q20(%)_read2	GC(%)																								dmel_r6.02
DmScA	34389130	3095021700	97.53	96.8	47.51																								93.8	15195347	560650	3.7	183843	1.2	87.3
DmScB	36808014	3312721260	97.5	96.81	47.09																								93.7	16259527	664912	4.1	190301	1.2	87.3
DmScC	35947590	3235283100	97.56	96.9	47.18																								93.8	15915715	653289	4.1	192650	1.2	87.5
DmStA	29305914	2637532260	97.51	96.72	47.64																								93.3	12819606	530449	4.1	199185	1.6	86.1
DmStB	34292226	3086300340	97.5	96.78	48.24																								94.1	15270993	652245	4.3	196343	1.3	87.9
DmStC	27432448	2468920320	97.51	96.86	47.56																								93.9	12160136	511184	4.2	148908	1.2	87.6
NvScA	31611782	2845060380	97.78	97.16	43.61
NvScB	29654358	2668892220	97.89	97.35	42.46
NvScC	40837358	3675362220	97.81	97.16	43.12
NvStA	28602622	2574235980	97.76	96.98	44.14
NvStB	38259890	3443390100	97.82	97.14	43.47
NvStC	32864092	2957768280	97.8	97.1	42.89
TopHat2_output
Left_reads
input	mapped	perc	multiple	perc	over_20
17194565	15946672	92.7	579127	3.6	146063
18404007	17065800	92.7	685071	4	175830
17973795	16700605	92.9	673716	4	174351
14652957	13541496	92.4	550774	4.1	160103
17146113	15999540	93.3	673419	4.2	171404
13716224	12748449	92.9	526891	4.1	131732
15805891	14208426	89.9	237844	1.7	1407
14827179	12397698	83.6	198527	1.6	1231
20418679	19101698	93.6	302273	1.6	1871
14301311	13289236	92.9	226865	1.7	1908
19129945	17578418	91.9	303335	1.7	1807
16432046	15396889	93.7	248751	1.6	1232
Right_reads
input	mapped	perc	multiple	perc	over_20
17194565	16303403	94.8	578890	3.6	146069
18404007	17439018	94.8	685327	3.9	175818
17973795	17029921	94.7	673456	4	174342
14652957	13810066	94.2	550829	4	160100
17146113	16284294	95	672577	4.1	171421
13716224	13015208	94.9	526252	4	131716
15805891	14214978	89.9	237548	1.7	1407
14827179	12407687	83.7	198346	1.6	1231
20418679	19110348	93.6	301992	1.6	1870
14301311	13296418	93	227010	1.7	1908
19129945	17583279	91.9	302913	1.7	1807
16432046	15395338	93.7	248908	1.6	1232
Overall_mapping_rate
mapping_rate	aligned_pairs	multiple	perc	discordant	perc	concordant
95.8	15855394	560659	3.5	184356	1.2	91.1
95.8	16981454	664937	3.9	190707	1.1	91.2
95.7	16563011	653306	3.9	193045	1.2	91.1
95	13299904	530478	4	199610	1.5	89.4
95.8	15820484	652270	4.1	196676	1.2	91.1
95.8	12673865	510419	4	149219	1.9	91.3
89.9	13651099	223510	1.6	54952	0.4	86
83.6	11937458	187470	1.6	36878	0.3	80.3
93.6	18369729	285401	1.6	74449	0.4	89.6
92.9	12708382	211248	1.7	84027	0.7	88.3
91.9	16886983	285005	1.7	73263	0.4	87.9
93.7	14773850	234164	1.6	56009	0.4	89.6

## Sheet: S2_DE_genes_Dm
S2. Differentially expressed genes of D. melanogaster
ID	logFC	logCPM	LR	PValue	sign	class	CG	fullname	EntrezGene
__alignment_not_unique	-0.0548961	18.2289	0.030189	0.987384	1	NA	NA	NA	NA
__ambiguous	-0.275221	12.1548	0.729265	0.888615	1	NA	NA	NA	NA
__no_feature	0.0233128	18.9382	0.00547174	0.995923	1	NA	NA	NA	NA
FBgn0000008	-0.0537972	2.69757	0.0236322	0.987384	1	mRNA	CG6741	arc	43852
FBgn0000014	0.115796	2.42829	0.0990308	0.986283	1	mRNA	CG10325	abdominal A	42037
FBgn0000015	-0.325374	1.56168	0.645479	0.899227	1	mRNA	CG11648	Abdominal B	47763
FBgn0000017	0.033913	4.14588	0.0104758	0.992978	1	mRNA	CG4032	Abl tyrosine kinase	45821
FBgn0000018	0.0110077	1.20636	0.000830803	0.999554	1	mRNA	CG6093	abnormal oocyte	44793
FBgn0000024	-1.60186	1.98585	15.1876	0.0106153	2	mRNA	CG17907	Acetylcholine esterase	41625
FBgn0000028	-0.878596	-1.00929	1.6152	0.837033	1	mRNA	CG9151	abnormal chemosensory jump 6	47080
FBgn0000032	0.121368	3.38685	0.117166	0.984237	1	mRNA	CG7899	Acid phosphatase 1	48445
FBgn0000036	-0.422146	-1.33489	0.340899	0.951672	1	mRNA	CG5610	nicotinic Acetylcholine Receptor alpha1	42918
FBgn0000037	0.777023	-1.54022	0.861674	0.874858	1	mRNA	CG4356	muscarinic Acetylcholine Receptor%2C A-type	37892
FBgn0000038	0.767159	-0.731136	0.858653	0.875008	1	mRNA	CG11348	nicotinic Acetylcholine Receptor beta1	38545
FBgn0000042	0.345531	8.46286	1.07244	0.851809	1	mRNA	CG4027	Actin 5C	31521
FBgn0000043	-0.033363	5.80648	0.0104196	0.992978	1	mRNA	CG12051	Actin 42A	35526
FBgn0000044	0.117393	8.68073	0.125381	0.98348	1	mRNA	CG10067	Actin 57B	37368
FBgn0000045	0.0244569	6.87544	0.00197909	0.998612	1	mRNA	CG7478	Actin 79B	40444
FBgn0000046	0.0228519	7.13632	0.00459111	0.996819	1	mRNA	CG18290	Actin 87E	48632
FBgn0000047	1.3475	5.89593	1.62355	0.837033	1	mRNA	CG5178	Actin 88F	41885
FBgn0000052	-2.52952	7.32394	51.1425	1.01334e-09	2	mRNA	CG9127	adenosine 2	33847
FBgn0000053	-2.37845	7.38361	45.5796	1.18871e-08	2	mRNA	CG31628	adenosine 3	33986
FBgn0000054	-0.0401292	2.42396	0.0117601	0.992577	1	mRNA	CG15845	Adh transcription factor 1	47082
FBgn0000055	-1.13885	-0.402741	5.35675	0.418554	1	mRNA	CG3481	Alcohol dehydrogenase	3771877
FBgn0000057	0.130788	3.73785	0.154097	0.978452	1	mRNA	CG5124	adipose	37073
FBgn0000061	-0.373461	-2.23517	0.231904	0.966252	1	mRNA	CG3935	aristaless	33208
FBgn0000063	0.103552	2.01719	0.0858606	0.987384	1	mRNA	CG7643	Monopolar spindle 1	42126
FBgn0000064	-0.0207565	7.70323	0.00205781	0.998612	1	mRNA	CG6058	Aldolase	43183
FBgn0000071	-0.567347	-1.22727	0.780166	0.883556	1	mRNA	CG2198	Amalgam	40831
FBgn0000075	-0.760039	0.289237	1.15537	0.847577	1	mRNA	CG10501	alpha methyl dopa-resistant	35188
FBgn0000077	-0.17481	1.51261	0.202997	0.96842	1	mRNA	CG12127	almondex	43869
FBgn0000078	-0.782777	3.33915	4.64327	0.516686	1	mRNA	CG17876	Amylase distal	36932
FBgn0000079	-0.64679	8.34462	3.9626	0.607657	1	mRNA	CG18730	Amylase proximal	47764
FBgn0000083	0.0735454	5.69554	0.0497825	0.987384	1	mRNA	CG5730	Annexin B9	42492
FBgn0000084	0.0456104	3.60632	0.0187395	0.987384	1	mRNA	CG9579	Annexin B10	33019
FBgn0000092	0.0430257	1.51267	0.0100569	0.992978	1	mRNA	CG2650	NA	31252
FBgn0000094	-0.65627	-0.291473	0.702854	0.891978	1	mRNA	CG1361	Andropin	43595
FBgn0000097	-0.0167544	3.37567	0.00226729	0.998513	1	mRNA	CG3166	anterior open	33392
FBgn0000100	0.0355666	8.20699	0.0121654	0.992577	1	mRNA	CG7490	Ribosomal protein LP0	40451
FBgn0000108	0.65147	0.306815	1.11009	0.850559	1	mRNA	CG7727	beta amyloid protein precursor-like	31002
FBgn0000109	0.17336	2.9892	0.260347	0.965998	1	mRNA	CG18315	Adenine phosphoribosyltransferase	48224
FBgn0000114	0.0487088	6.37512	0.0230261	0.987384	1	mRNA	CG31762	arrest	34648
FBgn0000115	0.245912	3.19502	0.526042	0.918205	1	mRNA	CG6025	ADP ribosylation factor-like 1	39745
FBgn0000116	0.0879319	6.84343	0.0548991	0.987384	1	mRNA	CG32031	Arginine kinase	39041
FBgn0000117	-0.0307694	6.1006	0.00866629	0.993579	1	mRNA	CG11579	armadillo	31151
FBgn0000119	-0.212775	2.69739	0.362322	0.94789	1	mRNA	CG5912	arrow	44279
FBgn0000120	2.47084	1.53698	3.98129	0.605752	1	mRNA	CG5711	Arrestin 1	35078
FBgn0000139	-0.682143	3.79071	4.3348	0.554016	1	mRNA	CG6677	absent%2C small%2C or homeotic discs 2	42936
FBgn0000140	0.271933	3.6007	0.651689	0.898642	1	mRNA	CG6875	abnormal spindle	42946
FBgn0000146	0.529068	3.51634	1.98235	0.828284	1	mRNA	CG6137	aubergine	34524
FBgn0000147	-0.00518777	2.62841	0.000238237	0.999554	1	mRNA	CG3068	aurora A	41446
FBgn0000150	0.216738	7.04493	0.473209	0.924806	1	mRNA	CG2210	abnormal wing discs	43739
FBgn0000152	-0.286122	1.8688	0.656554	0.898317	1	mRNA	CG9703	Abnormal X segregation	32645
FBgn0000153	1.26325	2.2745	5.79816	0.363968	1	mRNA	CG7811	black	34791
FBgn0000157	0.402034	-0.620163	0.601959	0.907568	1	mRNA	CG3629	Distal-less	37973
FBgn0000158	0.600948	0.787435	1.9758	0.828284	1	mRNA	CG10422	bag of marbles	43038
FBgn0000163	-0.435136	2.38655	1.54414	0.837743	1	mRNA	CG5055	bazooka	32703
FBgn0000166	0.177706	1.48622	0.142681	0.982288	1	mRNA	CG1034	bicoid	40830
FBgn0000173	0.190838	4.4708	0.303021	0.96122	1	mRNA	CG18319	bendless	32358
FBgn0000179	-0.200771	-1.51505	0.107789	0.98605	1	mRNA	CG3578	bifid	31379
FBgn0000180	0.470802	0.00769506	1.0299	0.85474	1	mRNA	CG4722	big brain	34330
FBgn0000181	0.0967924	7.22732	0.0901043	0.987188	1	mRNA	CG3644	bicaudal	45827
FBgn0000183	0.224044	4.47787	0.431857	0.935081	1	mRNA	CG6605	Bicaudal D	35051
FBgn0000206	1.25398	-1.12997	1.37032	0.842969	1	mRNA	CG8285	bride of sevenless	43146
FBgn0000212	0.0694483	4.31688	0.0467902	0.987384	1	mRNA	CG5942	brahma	39744
FBgn0000221	-0.0439385	0.802377	0.0115501	0.992577	1	mRNA	CG4934	brainiac	31358
FBgn0000228	-0.0816048	3.51683	0.0578622	0.987384	1	mRNA	CG14025	Blastoderm-specific gene 25D	33757
FBgn0000229	-0.130362	2.40075	0.143854	0.981852	1	mRNA	CG5680	basket	44801
FBgn0000233	-0.0912395	-1.39243	0.0216647	0.987384	1	mRNA	CG12653	buttonhead	31912
FBgn0000239	0.206364	5.37894	0.422036	0.937175	1	mRNA	CG9242	burgundy	45830
FBgn0000241	0.124449	2.42065	0.110582	0.98605	1	mRNA	CG17632	brown	37724
FBgn0000244	-0.332687	4.04365	1.07915	0.851752	1	mRNA	CG9379	blistery	41144
FBgn0000246	0.0831042	2.8317	0.0457492	0.987384	1	mRNA	CG17604	crossover suppressor on 3 of Gowen	47765
FBgn0000247	-0.0891346	3.64937	0.0752123	0.987384	1	mRNA	CG31037	claret	43518
FBgn0000250	-0.277754	5.214	0.744546	0.886861	1	mRNA	CG5848	cactus	34969
FBgn0000251	0.235082	3.78905	0.454336	0.929382	1	mRNA	CG1759	caudal	35341
FBgn0000253	-0.024109	6.31531	0.00526721	0.996246	1	mRNA	CG8472	Calmodulin	36329
FBgn0000256	-0.599123	4.21533	1.83138	0.828597	1	mRNA	CG3399	cappuccino	33611
FBgn0000257	-0.154573	2.8194	0.194244	0.969691	1	mRNA	CG12230	carnation	32947
FBgn0000259	0.367632	4.7013	1.13403	0.849878	1	mRNA	CG15224	Casein kinase II beta subunit	32132
FBgn0000261	-0.395945	7.86758	1.61104	0.837033	1	mRNA	CG6871	Catalase	40048
FBgn0000273	-0.209408	5.27741	0.43066	0.935081	1	mRNA	CG4379	Protein kinase%2C cAMP-dependent%2C catalytic subunit 1	34284
FBgn0000274	-1.30977	1.20182	3.33755	0.693014	1	mRNA	CG12066	Protein kinase%2C cAMP-dependent%2C catalytic subunit 2	43644
FBgn0000276	-0.872123	-1.70991	1.24438	0.843852	1	mRNA	CG1365	Cecropin A1	43596
FBgn0000283	0.19269	4.9153	0.330271	0.955035	1	mRNA	CG6384	Centrosomal protein 190kD	41848
FBgn0000286	-0.0263755	3.17007	0.00627075	0.995438	1	mRNA	CG11924	Chorion factor 2	33692
FBgn0000287	-1.12293	1.27218	1.57783	0.837209	1	mRNA	CG4881	spalt-related	34568
FBgn0000289	0.0211218	4.67219	0.00406396	0.997036	1	mRNA	CG8367	combgap	36571
FBgn0000299	0.434658	7.57225	1.64914	0.837033	1	mRNA	CG4145	Collagen type IV	33727
FBgn0000303	0.828579	-2.00183	1.05517	0.853447	1	mRNA	CG12345	Choline acetyltransferase	42249
FBgn0000307	0.218382	3.93627	0.425096	0.936115	1	mRNA	CG5813	chiffon	34974
FBgn0000308	0.394124	6.23323	1.33894	0.843056	1	mRNA	CG9553	chickadee	33834
FBgn0000316	0.378832	3.67033	1.23098	0.844539	1	mRNA	CG2945	cinnamon	30973
FBgn0000317	0.241788	3.58565	0.498774	0.921247	1	mRNA	CG7595	crinkled	34882
FBgn0000318	-0.0165913	4.1642	0.00258585	0.998236	1	mRNA	CG11024	clot	43938
FBgn0000319	0.0609489	6.74508	0.0346173	0.987384	1	mRNA	CG9012	Clathrin heavy chain	32537
FBgn0000320	0.0965194	2.45709	0.0762589	0.987384	1	mRNA	CG9554	eyes absent	33916
FBgn0000326	0.21203	3.13213	0.400812	0.940606	1	mRNA	CG9858	cricklet	117300
FBgn0000330	0.12026	1.92267	0.11052	0.98605	1	mRNA	CG3035	carmine	31647
FBgn0000337	0.183309	0.970627	0.200065	0.968731	1	mRNA	CG1555	cinnabar	35724
FBgn0000339	0.255654	2.4669	0.497268	0.921456	1	mRNA	CG5855	cornichon	34967
FBgn0000346	0.427065	1.82982	1.09481	0.851752	1	mRNA	CG1618	comatose	47091
FBgn0000351	0.288072	2.62647	0.639031	0.901342	1	mRNA	CG11330	cortex	33937
FBgn0000352	0.353263	2.78085	1.0613	0.853447	1	mRNA	CG1708	costa	35653
FBgn0000355	4.39766	2.05627	11.325	0.0506318	1	mRNA	CG6519	Chorion protein 15	38999
FBgn0000356	3.37943	0.0992938	11.5722	0.0467065	2	mRNA	CG6533	Chorion protein 16	39001
FBgn0000357	0.997067	-1.05655	3.13	0.727542	1	mRNA	CG6517	Chorion protein 18	38998
FBgn0000358	3.6666	2.87436	9.43084	0.106906	1	mRNA	CG6524	Chorion protein 19	39000
FBgn0000359	4.25896	5.38649	17.6769	0.00346647	2	mRNA	CG1478	Chorion protein 36	31787
FBgn0000360	5.18484	6.55561	21.0158	0.000906186	2	mRNA	CG11213	Chorion protein 38	31788
FBgn0000370	-0.00361783	6.84355	0.00013359	0.999554	1	mRNA	CG8669	cryptocephal	47767
FBgn0000376	0.0162986	3.67406	0.00222807	0.998513	1	mRNA	CG2714	cramped	31268
FBgn0000377	-0.0472402	3.56472	0.0195022	0.987384	1	mRNA	CG3193	crooked neck	31208
FBgn0000382	-0.172214	4.37457	0.280138	0.965998	1	mRNA	CG3954	corkscrew	45278
FBgn0000384	0.172256	2.96776	0.212769	0.96842	1	mRNA	CG17678	concertina	3355131
FBgn0000394	-0.0998314	2.99002	0.0908054	0.987175	1	mRNA	CG12410	crossveinless	44510
FBgn0000395	0.195205	1.98689	0.294501	0.96384	1	mRNA	CG15671	crossveinless 2	45280
FBgn0000404	0.508821	6.0671	2.09503	0.825879	1	mRNA	CG5940	Cyclin A	39340
FBgn0000405	0.396341	6.90679	1.16292	0.847367	1	mRNA	CG3510	Cyclin B	37618
FBgn0000406	-0.811288	6.49751	4.61057	0.523288	1	mRNA	CG13279	Cytochrome b5-related	35008
FBgn0000409	0.80495	5.79119	4.36754	0.554016	1	mRNA	CG17903	Cytochrome c proximal	34996
FBgn0000411	-0.282453	-0.461057	0.29207	0.9647	1	mRNA	CG5893	Dichaete	39570
FBgn0000412	0.245129	5.1715	0.547264	0.915891	1	mRNA	CG9745	D1 chromosomal protein	41095
FBgn0000414	-0.537251	3.88534	2.703	0.769067	1	mRNA	CG9695	Disabled	39866
FBgn0000416	-0.34196	8.21045	1.18599	0.847367	1	mRNA	CG12070	Saposin-related	43662
FBgn0000422	-0.501242	2.57556	1.54302	0.838139	1	mRNA	CG10697	Dopa decarboxylase	35190
FBgn0000426	0.512884	2.63214	1.82759	0.828597	1	mRNA	CG16792	Small ribonucleoprotein particle protein SmF	36314
FBgn0000427	0.429123	6.13828	0.372232	0.94576	1	mRNA	CG2175	defective chorion 1	31691
FBgn0000442	-0.265743	2.96718	0.586832	0.91112	1	mRNA	CG3324	Protein kinase%2C cGMP-dependent at 21D	33253
FBgn0000447	-0.22168	4.78287	0.416397	0.937301	1	mRNA	CG9741	Dihydroorotate dehydrogenase	41022
FBgn0000448	0.67829	-1.64027	0.855424	0.875008	1	mRNA	CG33183	Hormone receptor 3	36073
FBgn0000449	-0.0588659	1.23652	0.0223751	0.987384	1	mRNA	CG12028	disembodied	45282
FBgn0000451	-0.934259	2.11647	6.9312	0.256227	1	mRNA	CG6611	ectodermal	44135
FBgn0000454	-0.720156	6.92497	4.19044	0.579722	1	mRNA	CG9285	Dipeptidase B	48450
FBgn0000455	-0.366742	4.39122	1.28931	0.843852	1	mRNA	CG5663	Dipeptidase C	47769
FBgn0000459	0.171093	-0.264017	0.135161	0.98348	1	mRNA	CG9908	disconnected	32579
FBgn0000463	0.518917	2.65792	2.01618	0.828284	1	mRNA	CG3619	Delta	42313
FBgn0000464	-0.773828	-1.79943	1.30312	0.843056	1	mRNA	CG10443	Leukocyte-antigen-related-like	35259
FBgn0000473	-1.03729	1.50607	5.93356	0.347344	1	mRNA	CG9438	Cytochrome P450-6a2	35587
FBgn0000477	-1.01448	2.10574	6.13386	0.33417	1	mRNA	CG7780	Deoxyribonuclease II	48228
FBgn0000479	0.111492	3.26096	0.105226	0.98605	1	mRNA	CG32498	dunce	31309
FBgn0000482	-0.195829	2.32146	0.324981	0.956392	1	mRNA	CG3093	deep orange	31118
FBgn0000489	-0.653855	4.38249	3.36356	0.690315	1	mRNA	CG6117	Protein kinase%2C cAMP-dependent%2C catalytic subunit 3	39733
FBgn0000490	-0.319276	2.21305	0.786832	0.882766	1	mRNA	CG9885	decapentaplegic	33432
FBgn0000492	-0.413842	0.421291	0.999589	0.85654	1	mRNA	CG1897	Drop	45285
FBgn0000497	0.238443	0.614634	0.249852	0.965998	1	mRNA	CG17941	dachsous	33245
FBgn0000499	-0.163751	3.05469	0.24393	0.965998	1	mRNA	CG18361	dishevelled	32078
FBgn0000500	0.234943	-2.50868	0.0711391	0.987384	1	mRNA	CG18090	Drosulfakinin	45845
FBgn0000504	0.397754	2.5242	1.34671	0.843056	1	mRNA	CG11094	doublesex	40940
FBgn0000520	-0.213909	1.57023	0.336533	0.953566	1	mRNA	CG2711	deformed wings	31265
FBgn0000524	0.142161	2.92905	0.134436	0.98348	1	mRNA	CG3929	deltex	31589
FBgn0000527	0.583236	2.07315	2.22423	0.820523	1	mRNA	CG3331	ebony	42521
FBgn0000533	0.184377	2.25972	0.280474	0.965993	1	mRNA	CG4920	easter	41858
FBgn0000535	-0.579093	-1.05777	0.814553	0.880789	1	mRNA	CG10952	ether a go-go	32428
FBgn0000536	-0.250656	4.80179	0.589823	0.910181	1	mRNA	CG3525	easily shocked	32585
FBgn0000541	0.197484	4.87438	0.364414	0.94789	1	mRNA	CG32346	Enhancer of bithorax	44811
FBgn0000542	0.370348	1.91862	0.940143	0.861875	1	mRNA	CG2904	echinus	31339
FBgn0000543	0.128895	2.59377	0.14371	0.981894	1	mRNA	CG5714	ecdysoneless	38291
FBgn0000546	0.0103851	2.81322	0.000895993	0.999554	1	mRNA	CG1765	Ecdysone receptor	35540
FBgn0000547	0.126569	4.05618	0.150506	0.979826	1	mRNA	CG12676	echinoid	33619
FBgn0000556	-0.0872207	11.4447	0.0748479	0.987384	1	mRNA	CG8280	Elongation factor 1alpha48D	36271
FBgn0000557	0.466825	3.1639	0.792736	0.882766	1	mRNA	CG1873	Elongation factor 1alpha100E	43736
FBgn0000559	-0.0506918	10.4048	0.0259487	0.987384	1	mRNA	CG2238	Elongation factor 2	35422
FBgn0000560	-0.390225	-1.69734	0.350526	0.949391	1	mRNA	CG7383	eagle	40428
FBgn0000562	-0.191979	4.70743	0.360857	0.94789	1	mRNA	CG4051	egalitarian	37757
FBgn0000565	1.29849	3.3581	11.8876	0.0419044	2	mRNA	CG7266	Ecdysone-induced protein 28/29kD	39675
FBgn0000566	0.287345	3.8279	0.731146	0.888615	1	mRNA	CG5345	Eip55E	37143
FBgn0000567	-0.169192	2.44724	0.240491	0.965998	1	mRNA	CG32180	Ecdysone-induced protein 74EF	39962
FBgn0000568	-0.0550446	4.35326	0.0258454	0.987384	1	mRNA	CG8127	Ecdysone-induced protein 75B	39999
FBgn0000575	0.013148	3.41256	0.00147929	0.999485	1	mRNA	CG1007	extra macrochaetae	38091
FBgn0000576	-0.516419	-1.57776	0.656327	0.898317	1	mRNA	CG2988	empty spiracles	41697
FBgn0000577	-0.310197	-1.59775	0.246502	0.965998	1	mRNA	CG9015	engrailed	36240
FBgn0000578	0.0594159	3.17596	0.0289039	0.987384	1	mRNA	CG15112	enabled	37201
FBgn0000579	0.075431	7.12342	0.0357706	0.987384	1	mRNA	CG17654	Enolase	33351
FBgn0000581	0.152081	4.72607	0.220396	0.967646	1	mRNA	CG7776	Enhancer of Polycomb	36238
FBgn0000588	0.430385	1.68938	1.36045	0.842969	1	mRNA	CG14941	extra sexcombs	34595
FBgn0000592	-0.418731	4.84318	0.606484	0.90703	1	mRNA	CG6917	Esterase 6	39392
FBgn0000594	0.414933	-0.220438	0.691852	0.893554	1	mRNA	CG17148	Esterase P	39393
FBgn0000611	0.140531	3.93954	0.176829	0.972501	1	mRNA	CG8933	extradenticle	32567
FBgn0000615	-0.397912	5.46055	0.986681	0.857098	1	mRNA	CG8994	exuperantia	37345
FBgn0000617	0.249144	2.43398	0.393968	0.942462	1	mRNA	CG6474	enhancer of yellow 1	32762
FBgn0000618	-0.0033657	-0.21719	5.36385e-05	0.999647	1	mRNA	CG15191	enhancer of yellow 2	45848
FBgn0000625	-0.441565	-1.41983	0.537695	0.916538	1	mRNA	CG10488	eyegone	39419
FBgn0000629	-0.0956749	3.16171	0.0851676	0.987384	1	mRNA	CG6502	Enhancer of zeste	39203
FBgn0000633	-0.676616	-1.65633	0.970041	0.86041	1	mRNA	CG17716	faint sausage	36521
FBgn0000635	-0.0842029	4.29161	0.0662542	0.987384	1	mRNA	CG3665	Fasciclin 2	31364
FBgn0000636	-0.285876	3.66074	0.759083	0.884381	1	mRNA	CG5803	Fasciclin 3	35097
FBgn0000639	-0.604861	5.26704	0.937039	0.861875	1	mRNA	CG17285	Fat body protein 1	39566
FBgn0000640	-0.629147	4.861	0.952526	0.860454	1	mRNA	CG3763	Fat body protein 2	34259
FBgn0000644	-3.30983	0.827203	7.39963	0.2222	1	mRNA	CG4015	Follicle cell protein 3C	31294
FBgn0000658	-0.0254944	0.499276	0.00349369	0.997311	1	mRNA	CG10917	four-jointed	37089
FBgn0000659	-0.345592	2.50075	0.988355	0.857098	1	mRNA	CG10002	fork head	43383
FBgn0000662	0.21402	3.51917	0.425313	0.936051	1	mRNA	CG6315	female lethal d	36527
FBgn0000667	0.0515249	6.20795	0.0189267	0.987384	1	mRNA	CG4376	alpha actinin	31166
FBgn0000709	-0.00219159	3.90599	3.9568e-05	0.999647	1	mRNA	CG1484	flightless I	33110
FBgn0000711	-0.096586	3.37635	0.0779259	0.987384	1	mRNA	CG2096	flapwing	44289
FBgn0000719	0.227452	3.64265	0.456089	0.928512	1	mRNA	CG9559	folded gastrulation	33148
FBgn0000721	0.0866894	5.65148	0.0735954	0.987384	1	mRNA	CG10033	foraging	44817
FBgn0000723	-0.560405	3.52728	2.6844	0.773765	1	mRNA	CG8874	FER ortholog (H. sapiens)	41118
FBgn0000808	-0.0947693	-0.663378	0.0342632	0.987384	1	mRNA	CG1505	gastrulation-defective	32159
FBgn0000810	0.135283	3.73236	0.136915	0.983057	1	mRNA	CG3218	female sterile (1) K10	47781
FBgn0000826	-0.0320217	2.00148	0.00624452	0.995438	1	mRNA	CG11420	pan gu	31084
FBgn0000927	0.244892	4.00866	0.538027	0.916513	1	mRNA	CG2707	female sterile (1) Young arrest	31263
FBgn0000928	0.10983	0.129128	0.0629368	0.987384	1	mRNA	CG2706	female sterile (1) Yb	31262
FBgn0000964	0.463521	3.69476	1.51137	0.840031	1	mRNA	CG10034	traffic jam	35227
FBgn0000996	0.206633	3.47181	0.381757	0.943392	1	mRNA	CG8171	double parked	47121
FBgn0001075	-0.28774	0.060212	0.393445	0.942462	1	mRNA	CG3352	fat	33627
FBgn0001078	-0.0257966	3.35605	0.00583733	0.995438	1	mRNA	CG4059	ftz transcription factor 1	40045
FBgn0001079	-0.0244405	2.23733	0.00442863	0.996819	1	mRNA	CG6551	fused	32855
FBgn0001083	0.263364	0.56199	0.387714	0.942462	1	mRNA	CG1500	furrowed	32162
FBgn0001084	0.484055	0.423042	1.28787	0.843852	1	mRNA	CG13396	fuzzy	34166
FBgn0001085	0.202366	2.15424	0.279026	0.965998	1	mRNA	CG17697	frizzled	45307
FBgn0001086	0.00613274	2.7365	0.000326189	0.999554	1	mRNA	CG4274	fizzy	34968
FBgn0001087	-0.128384	3.50357	0.14122	0.982353	1	mRNA	CG10986	garnet	44819
FBgn0001089	-0.578077	4.65171	2.73648	0.765191	1	mRNA	CG9092	beta galactosidase	33839
FBgn0001090	0.391639	3.93151	1.08099	0.851752	1	mRNA	CG7088	bangles and beads	32872
FBgn0001091	0.20052	6.96884	0.182461	0.971498	1	mRNA	CG12055	Glyceraldehyde 3 phosphate dehydrogenase 1	35728
FBgn0001092	0.111262	6.52311	0.118211	0.984189	1	mRNA	CG8893	Glyceraldehyde 3 phosphate dehydrogenase 2	32545
FBgn0001098	-0.0271521	6.88455	0.00738104	0.994627	1	mRNA	CG5320	Glutamate dehydrogenase	42832
FBgn0001099	0.00149825	-1.71139	2.29703e-06	0.9998	1	mRNA	CG33756	gonadal	3772583
FBgn0001104	0.355762	4.11329	1.01222	0.854827	1	mRNA	CG10060	G protein alpha i subunit	38765
FBgn0001105	0.297454	5.68808	0.778856	0.883556	1	mRNA	CG10545	G protein beta-subunit 13F	32544
FBgn0001108	0.271877	4.19413	0.647975	0.899139	1	mRNA	CG9206	Dynactin 1%2C p150 subunit	39536
FBgn0001112	-0.440725	1.81933	0.914364	0.864863	1	mRNA	CG1152	Glucose dehydrogenase	40875
FBgn0001114	-0.228466	6.74146	0.420688	0.937175	1	mRNA	CG9280	Glutactin	34193
FBgn0001120	0.201632	3.53737	0.282713	0.965759	1	mRNA	CG5272	giant nuclei	39615
FBgn0001122	0.366585	3.08208	1.15611	0.847367	1	mRNA	CG2204	G protein alpha o subunit	36104
FBgn0001123	-0.0855489	3.42032	0.0667323	0.987384	1	mRNA	CG2835	G protein alpha s subunit	37805
FBgn0001124	-1.22941	6.24859	13.2863	0.0232847	2	mRNA	CG8430	Glutamate oxaloacetate transaminase 1	36782
FBgn0001125	-0.927433	6.76599	6.60566	0.28008	1	mRNA	CG4233	Glutamate oxaloacetate transaminase 2	33373
FBgn0001128	0.591366	7.14488	2.43787	0.800435	1	mRNA	CG9042	Glycerol 3 phosphate dehydrogenase	33824
FBgn0001133	-0.168153	2.76355	0.249222	0.965998	1	mRNA	CG33133	grauzone	45871
FBgn0001134	-0.513854	1.92168	2.0211	0.828284	1	mRNA	CG7446	Glycine receptor	39984
FBgn0001137	0.0712302	2.87066	0.0445589	0.987384	1	mRNA	CG17610	gurken	34171
FBgn0001138	1.10551	-2.57733	1.34893	0.843056	1	mRNA	CG9656	grain	40962
FBgn0001139	0.0964853	4.51624	0.0891173	0.987219	1	mRNA	CG8384	groucho	43162
FBgn0001142	-1.00026	5.66762	8.57424	0.142857	1	mRNA	CG2718	Glutamine synthetase 1	33172
FBgn0001145	0.296987	6.16216	0.851113	0.875124	1	mRNA	CG1743	Glutamine synthetase 2	32087
FBgn0001147	-1.36207	-1.06029	4.51889	0.53163	1	mRNA	CG2692	gooseberry-neuro	38004
FBgn0001148	-1.83738	-2.69716	3.1805	0.719905	1	mRNA	CG3388	gooseberry	38005
FBgn0001149	-0.526721	6.27447	2.62808	0.780362	1	mRNA	CG10045	Glutathione S transferase D1	41503
FBgn0001150	-0.0577282	-2.23274	0.00539285	0.996031	1	mRNA	CG7952	giant	31227
FBgn0001168	-0.458211	3.26924	1.85932	0.828597	1	mRNA	CG6494	hairy	38995
FBgn0001169	0.0401492	2.87944	0.0141145	0.990594	1	mRNA	CG5460	Hairless	42445
FBgn0001170	-0.120266	-1.73824	0.0290721	0.987384	1	mRNA	CG11607	Homeodomain protein 2.0	33841
FBgn0001179	0.0705125	2.91267	0.0425274	0.987384	1	mRNA	CG8019	haywire	39202
FBgn0001180	0.228209	2.05476	0.362064	0.94789	1	mRNA	CG9786	hunchback	41032
FBgn0001185	0.0774646	1.44529	0.0416715	0.987384	1	mRNA	CG4694	hermaphrodite	34992
FBgn0001186	-0.259177	5.61907	0.616874	0.90612	1	mRNA	CG3001	Hexokinase A	45875
FBgn0001187	-0.832261	6.43253	5.15136	0.443283	1	mRNA	CG8094	Hexokinase C	44008
FBgn0001189	-0.0994747	3.46275	0.0908875	0.987175	1	mRNA	CG3095	halfway	31120
FBgn0001197	0.325221	5.55927	0.967225	0.86041	1	mRNA	CG5499	Histone H2A variant	43229
FBgn0001202	0.262972	2.91035	0.590487	0.910173	1	mRNA	CG10653	hook	35169
FBgn0001206	-0.461958	1.10331	1.42193	0.842623	1	mRNA	CG1619	Hybrid male rescue	31988
FBgn0001208	-1.52217	5.75448	20.9934	0.000906186	2	mRNA	CG7399	Henna	38871
FBgn0001215	0.202501	6.09353	0.358523	0.948081	1	mRNA	CG9983	Heterogeneous nuclear ribonucleoprotein at 98DE	43385
FBgn0001216	-0.320144	3.87953	0.312562	0.959965	1	mRNA	CG8937	Heat shock protein cognate 1	39542
FBgn0001217	-1.08526	4.0238	1.84877	0.828597	1	mRNA	CG7756	Heat shock protein cognate 2	41609
FBgn0001218	0.466649	7.37351	2.06211	0.826892	1	mRNA	CG4147	Heat shock 70-kDa protein cognate 3	32133
FBgn0001220	0.360476	6.48613	1.22905	0.845145	1	mRNA	CG8542	Heat shock protein cognate 5	36583
FBgn0001222	0.134853	3.55614	0.162012	0.976341	1	mRNA	CG5748	Heat shock factor	37068
FBgn0001224	-0.495939	2.7557	0.940451	0.861875	1	mRNA	CG4463	Heat shock protein 23	39077
FBgn0001225	0.258665	4.86814	0.519496	0.918205	1	mRNA	CG4183	Heat shock protein 26	39075
FBgn0001226	-0.155269	5.09678	0.207763	0.96842	1	mRNA	CG4466	Heat shock protein 27	39078
FBgn0001227	0.00742799	0.560328	0.000327449	0.999554	1	mRNA	CG4167	Heat shock gene 67Ba	39076
FBgn0001228	-1.33482	-2.63057	1.91289	0.828597	1	mRNA	CG4456	NA	3771872
FBgn0001229	0.430777	-0.887742	0.658593	0.898317	1	mRNA	CG4190	Heat shock gene 67Bc	39071
FBgn0001230	-0.206111	1.91704	0.230675	0.966316	1	mRNA	CG5436	Heat shock protein 68	42852
FBgn0001233	0.854547	8.65172	6.07104	0.334896	1	mRNA	CG1242	Heat shock protein 83	38389
FBgn0001234	-0.0468641	4.46686	0.0187606	0.987384	1	ncRNA	CR31400	Heat shock RNA omega	3772547
FBgn0001235	0.124171	2.49818	0.128478	0.98348	1	mRNA	CG17117	homothorax	41273
FBgn0001247	0.253861	3.84563	0.615667	0.90612	1	mRNA	CG5517	Insulin degrading metalloproteinase	40248
FBgn0001248	-0.513086	7.70397	2.56404	0.785927	1	mRNA	CG7176	Isocitrate dehydrogenase	44291
FBgn0001250	0.0260738	4.11865	0.00657784	0.995207	1	mRNA	CG9623	inflated	32661
FBgn0001255	-0.459191	-2.57258	0.256376	0.965998	1	mRNA	CG2723	Ecdysone-inducible gene E3	48239
FBgn0001256	-0.210786	-2.92315	0.0352866	0.987384	1	mRNA	CG10717	Ecdysone-inducible gene L1	39499
FBgn0001257	0.903803	4.01813	6.80921	0.266689	1	mRNA	CG15009	Ecdysone-inducible gene L2	38513
FBgn0001258	-0.665222	3.5932	3.59757	0.662757	1	mRNA	CG10160	Ecdysone-inducible gene L3	45880
FBgn0001259	-0.719065	-0.830344	1.6461	0.837033	1	mRNA	CG16993	inturned	40246
FBgn0001263	2.06638	0.98613	7.07426	0.246902	1	mRNA	CG3504	inactivation no afterpotential D	37629
FBgn0001269	-0.654718	-0.119237	2.03746	0.828284	1	mRNA	CG17835	invected	36239
FBgn0001276	-0.213247	0.391324	0.267669	0.965998	1	mRNA	CG13201	intersex	45881
FBgn0001280	-0.00359431	3.53853	0.000119068	0.999554	1	mRNA	CG7933	janus A	43569
FBgn0001281	-1.17716	2.0673	1.52498	0.838584	1	mRNA	CG7931	janus B	43568
FBgn0001285	0.665602	3.15814	3.53954	0.671173	1	mRNA	CG8579	Jonah 44E	35853
FBgn0001291	-0.0808171	3.11535	0.0592603	0.987384	1	mRNA	CG2275	Jun-related antigen	36057
FBgn0001296	0.23055	4.47606	0.364033	0.94789	1	mRNA	CG12286	karmoisin	45883
FBgn0001297	-0.138816	4.61499	0.174233	0.97367	1	mRNA	CG33956	kayak	3772082
FBgn0001301	-0.612301	3.73467	3.09095	0.73426	1	mRNA	CG7210	kelch	35084
FBgn0001308	0.221861	5.08149	0.448589	0.930275	1	mRNA	CG7765	Kinesin heavy chain	36810
FBgn0001311	-0.229662	2.48471	0.404659	0.940202	1	mRNA	CG2666	krotzkopf verkehrt	45884
FBgn0001313	-1.32798	-0.689488	3.88921	0.617676	1	mRNA	CG17866	male fertility factor kl2	3355181
FBgn0001316	0.0878019	5.98233	0.0651458	0.987384	1	mRNA	CG17046	klarsicht	38067
FBgn0001319	-0.160525	-1.59915	0.0641293	0.987384	1	mRNA	CG10197	knot	45318
FBgn0001320	-0.208325	0.207822	0.242533	0.965998	1	mRNA	CG4717	knirps	40287
FBgn0001321	-0.44338	1.38129	1.1184	0.850315	1	mRNA	CG6217	knickkopf	47137
FBgn0001323	-0.351718	0.731404	0.801259	0.882653	1	mRNA	CG4761	knirps-like	40285
FBgn0001324	-0.247831	3.71434	0.567766	0.912492	1	mRNA	CG8491	kohtalo	44830
FBgn0001325	-0.20095	-2.77434	0.0395185	0.987384	1	mRNA	CG3340	Kruppel	38012
FBgn0001330	0.376729	2.99151	1.11552	0.850315	1	mRNA	CG3228	kurz	31205
FBgn0001341	0.894278	3.66027	4.88127	0.480656	1	mRNA	CG6189	lethal (1) 1Bi	31010
FBgn0001404	0.10012	4.07663	0.0846902	0.987384	1	mRNA	CG9659	egghead	31239
FBgn0001491	0.19313	1.99786	0.286403	0.9647	1	mRNA	CG1639	lethal (1) 10Bb	32069
FBgn0001565	-0.385268	4.90073	1.39088	0.842623	1	mRNA	CG1666	Helicase	33118
FBgn0001612	0.253537	2.70963	0.484015	0.923662	1	mRNA	CG10988	Gamma-tubulin ring protein 91	48481
FBgn0001624	0.0697946	4.82164	0.0424339	0.987384	1	mRNA	CG1725	discs large 1	32083
FBgn0001941	-0.144398	4.19354	0.195427	0.969429	1	mRNA	CG9078	infertile crescent	33836
FBgn0001942	-0.0701503	8.42117	0.0485476	0.987384	1	mRNA	CG9075	Eukaryotic initiation factor 4a	33835
FBgn0001961	-0.126378	4.34215	0.148055	0.980412	1	mRNA	CG8978	Actin-related protein 2/3 complex%2C subunit 1	34793
FBgn0001965	-0.032807	3.48248	0.00954112	0.993045	1	mRNA	CG7793	Son of sevenless	34790
FBgn0001967	-0.199534	-1.39291	0.106637	0.98605	1	mRNA	CG16880	Nimrod C3	48772
FBgn0001970	0.204658	2.71961	0.323833	0.95641	1	mRNA	CG7480	Polypeptide N-acetylgalactosaminyltransferase 35A	48775
FBgn0001974	-0.178589	1.75887	0.238014	0.965998	1	mRNA	CG3688	lethal (2) 35Bd	34877
FBgn0001977	0.297439	4.11167	0.810652	0.882115	1	mRNA	CG4180	CIAPIN1 ortholog	49424
FBgn0001978	0.0655489	4.74565	0.0409101	0.987384	1	mRNA	CG3647	shuttle craft	34888
FBgn0001981	0.0550199	-0.336055	0.0121288	0.992577	1	mRNA	CG3758	escargot	34903
FBgn0001986	0.556248	3.20308	2.61049	0.782353	1	mRNA	CG4152	lethal (2) 35Df	48782
FBgn0001987	-0.257152	2.55471	0.523881	0.918205	1	mRNA	CG3903	Gliotactin	34927
FBgn0001989	0.0457884	4.72206	0.017772	0.987384	1	mRNA	CG13240	NADH dehydrogenase (ubiquinone) B17 subunit	34925
FBgn0001990	-0.129132	1.55814	0.120722	0.98348	1	mRNA	CG4148	weckle	48785
FBgn0001991	-0.151874	2.74371	0.121733	0.98348	1	mRNA	CG4894	Ca[2+]-channel protein alpha[[1]] subunit D	34950
FBgn0001992	0.255977	3.43296	0.556042	0.915502	1	mRNA	CG4163	Cyp303a1	49165
FBgn0001994	-0.165498	4.60367	0.262735	0.965998	1	mRNA	CG7664	cropped	34956
FBgn0001995	0.138109	3.36479	0.161774	0.976341	1	mRNA	CG5818	mitochondrial ribosomal protein L4	49425
FBgn0002021	0.0584034	3.4638	0.0305265	0.987384	1	mRNA	CG10655	lethal (2) 37Bb	49427
FBgn0002022	0.136233	3.62177	0.165582	0.976012	1	mRNA	CG10449	Catecholamines up	48805
FBgn0002023	-0.412712	-0.784633	0.615964	0.90612	1	mRNA	CG10699	Lim3	35184
FBgn0002031	0.323805	5.67799	1.05391	0.853447	1	mRNA	CG10691	lethal (2) 37Cc	49168
FBgn0002036	-0.65669	2.89829	1.84217	0.828597	1	mRNA	CG10561	NA	35189
FBgn0002044	0.161592	4.35627	0.241602	0.965998	1	mRNA	CG10084	second mitotic wave missing	35235
FBgn0002069	0.0360013	5.03907	0.0118596	0.992577	1	mRNA	CG3821	Aspartyl-tRNA synthetase	36420
FBgn0002121	-0.0281952	4.88627	0.00726506	0.994627	1	mRNA	CG2671	lethal (2) giant larvae	33156
FBgn0002174	0.0821932	4.22917	0.0599379	0.987384	1	mRNA	CG5504	lethal (2) tumorous imaginal discs	48844
FBgn0002183	0.211791	5.06701	0.388748	0.942462	1	mRNA	CG1828	dre4	38248
FBgn0002283	0.0953789	3.37848	0.0746976	0.987384	1	mRNA	CG4195	lethal (3) 73Ah	48903
FBgn0002284	0.0606882	4.03438	0.0331016	0.987384	1	mRNA	CG4097	Proteasome beta6 subunit	39855
FBgn0002306	0.136857	2.70147	0.146101	0.980757	1	mRNA	CG2507	stranded at second	40861
FBgn0002354	-0.137371	1.04121	0.124078	0.98348	1	mRNA	CG7620	lethal (3) 87Df	49762
FBgn0002413	0.103821	4.63469	0.0970979	0.98642	1	mRNA	CG2048	discs overgrown	43673
FBgn0002431	0.225021	5.3627	0.502996	0.920814	1	mRNA	CG9484	hyperplastic discs	41181
FBgn0002440	-0.344484	1.0727	0.500731	0.920814	1	mRNA	CG12755	lethal (3) malignant blood neoplasm	38701
FBgn0002441	-0.111371	3.98354	0.11367	0.985159	1	mRNA	CG5954	lethal (3) malignant brain tumor	43288
FBgn0002466	0.321937	1.80278	0.798878	0.882653	1	mRNA	CG10522	sticky	39429
FBgn0002521	0.162734	2.93671	0.21205	0.96842	1	mRNA	CG17743	pleiohomeotic	43819
FBgn0002522	-0.395756	-0.124871	0.69478	0.893424	1	mRNA	CG1264	labial	40817
FBgn0002524	0.180899	3.57601	0.288487	0.9647	1	mRNA	CG4162	lace	34910
FBgn0002525	0.289558	4.21919	0.779165	0.883556	1	mRNA	CG6944	Lamin	33782
FBgn0002526	0.403794	5.89121	1.2338	0.843852	1	mRNA	CG10236	Laminin A	38723
FBgn0002531	0.752926	-2.05419	1.02262	0.854808	1	mRNA	CG11650	Larval cuticle protein 1	35817
FBgn0002542	0.143693	3.65542	0.185738	0.971472	1	mRNA	CG2684	lodestar	45894
FBgn0002543	0.378369	1.35326	1.01961	0.854827	1	mRNA	CG5481	roundabout 2	44522
FBgn0002552	0.0113352	2.88242	0.00112324	0.999485	1	mRNA	CG11770	lines	45325
FBgn0002562	-0.778396	2.53113	1.56465	0.837209	1	mRNA	CG2559	Larval serum protein 1 alpha	32199
FBgn0002563	-0.7773	3.63279	1.32106	0.843056	1	mRNA	CG4178	Larval serum protein 1 beta	33274
FBgn0002564	-0.513117	3.10628	0.689914	0.893554	1	mRNA	CG6821	Larval serum protein 1 gamma	38015
FBgn0002565	-0.167708	6.69357	0.0956981	0.986454	1	mRNA	CG6806	Larval serum protein 2	45326
FBgn0002566	0.0813784	3.19035	0.0604662	0.987384	1	mRNA	CG18028	light	3355130
FBgn0002567	0.161139	4.58219	0.25113	0.965998	1	mRNA	CG8024	Rab32	35940
FBgn0002569	-1.15265	4.57233	12.2125	0.0362372	2	mRNA	CG8694	Maltase A2	35825
FBgn0002570	-1.89996	8.4511	29.6153	1.62788e-05	2	mRNA	CG8696	Maltase A1	35824
FBgn0002571	-1.55385	4.71531	19.4759	0.00163221	2	mRNA	CG8695	Maltase A3	35826
FBgn0002573	-0.562275	-2.2834	0.486539	0.923662	1	mRNA	CG32120	senseless	45328
FBgn0002577	0.410662	-0.47426	0.652447	0.898642	1	mRNA	CG9369	miniature	44835
FBgn0002578	0.513194	0.845073	1.61491	0.837033	1	mRNA	CG8342	Kazal-type protease inhibitor m1	43154
FBgn0002579	0.141272	6.21737	0.15572	0.978049	1	mRNA	CG7622	Ribosomal protein L36	31009
FBgn0002590	-0.031416	7.36118	0.00942581	0.993045	1	mRNA	CG8922	Ribosomal protein S5a	32700
FBgn0002592	1.38358	-2.24556	2.63885	0.780362	1	mRNA	CG6104	Enhancer of split m2%2C Bearded family member	43155
FBgn0002593	-0.0435083	7.29174	0.0177605	0.987384	1	mRNA	CG4087	Ribosomal protein LP1	33214
FBgn0002607	0.0477218	7.48163	0.0202712	0.987384	1	mRNA	CG2746	Ribosomal protein L19	37995
FBgn0002609	0.62524	0.947462	2.26008	0.818747	1	mRNA	CG8346	Enhancer of split m3%2C helix-loop-helix	43156
FBgn0002622	0.0345798	8.26029	0.0113254	0.992577	1	mRNA	CG6779	Ribosomal protein S3	42761
FBgn0002626	-0.0518868	6.46807	0.0243894	0.987384	1	mRNA	CG7939	Ribosomal protein L32	43573
FBgn0002638	0.0030697	6.0888	8.3049e-05	0.999554	1	mRNA	CG10480	Regulator of chromosome condensation 1 ortholog (H. sapiens)	38669
FBgn0002641	-0.129816	2.95462	0.15124	0.979642	1	mRNA	CG1692	maroon-like	33045
FBgn0002643	-0.083329	3.56491	0.0634959	0.987384	1	mRNA	CG8118	mastermind	36555
FBgn0002645	0.432653	4.58003	1.75712	0.831378	1	mRNA	CG1483	Microtubule-associated protein 205	43765
FBgn0002673	-0.259064	2.46886	0.420787	0.937175	1	mRNA	CG4965	twine	34954
FBgn0002707	0.116694	1.70276	0.100007	0.986283	1	mRNA	CG3697	meiotic 9	31373
FBgn0002715	-0.258117	2.30562	0.500294	0.920814	1	mRNA	CG5303	meiotic from via Salaria 332	37523
FBgn0002716	-0.140233	-1.95533	0.0341659	0.987384	1	mRNA	CG7753	meiotic W68	2768853
FBgn0002719	0.855403	6.80142	7.22779	0.235625	1	mRNA	CG10120	Malic enzyme	47173
FBgn0002723	-0.186042	1.8709	0.253831	0.965998	1	mRNA	CG1705	Methoprene-tolerant	32114
FBgn0002732	-0.816193	-2.08581	1.0753	0.851752	1	mRNA	CG8337	Enhancer of split malpha%2C Bearded family member	43153
FBgn0002733	-0.0781654	0.288916	0.0306118	0.987384	1	mRNA	CG14548	Enhancer of split mbeta%2C helix-loop-helix	43152
FBgn0002736	0.437802	3.21538	1.50615	0.840031	1	mRNA	CG9401	mago nashi	37402
FBgn0002772	0.258474	6.372	0.330405	0.955035	1	mRNA	CG5596	Myosin alkali light chain 1	43323
FBgn0002773	0.263945	7.8397	0.264723	0.965998	1	mRNA	CG2184	Myosin light chain 2	43587
FBgn0002774	0.169077	3.51698	0.253967	0.965998	1	mRNA	CG11680	maleless	35523
FBgn0002775	-0.0475469	2.35292	0.0173744	0.987384	1	mRNA	CG8631	male-specific lethal 3	38779
FBgn0002778	0.867035	3.40649	5.15381	0.443283	1	mRNA	CG3297	minidiscs	39625
FBgn0002780	0.778185	6.52913	4.55993	0.529867	1	mRNA	CG2050	modulo	43764
FBgn0002781	0.174937	4.87883	0.282554	0.965759	1	mRNA	CG32491	modifier of mdg4	49228
FBgn0002783	0.113759	4.75295	0.122669	0.98348	1	mRNA	CG18740	moira	41942
FBgn0002787	0.230083	5.26745	0.515197	0.918205	1	mRNA	CG3416	Regulatory particle non-ATPase 8	37894
FBgn0002789	0.414159	6.26735	1.64812	0.837033	1	mRNA	CG4696	Muscle protein 20	36468
FBgn0002791	-0.0197029	2.10834	0.0031362	0.997969	1	mRNA	CG3060	morula	45906
FBgn0002838	-0.733521	-2.34018	0.769426	0.884013	1	mRNA	CG14251	male sterile (3) K81	43232
FBgn0002842	-0.21673	-1.14379	0.0788247	0.987384	1	mRNA	CG11308	spermatocyte arrest	40367
FBgn0002855	-1.20754	3.65133	1.33164	0.843056	1	mRNA	CG8982	Accessory gland protein 26Aa	33817
FBgn0002856	-1.55869	0.897032	3.51478	0.672898	1	mRNA	CG9024	Accessory gland protein 26Ab	33816
FBgn0002862	-1.23719	3.56658	1.33208	0.843056	1	mRNA	CG17956	Male-specific RNA 87F	41693
FBgn0002863	-0.880911	3.41691	1.27743	0.843852	1	mRNA	CG17924	Accessory gland protein 95EF	47852
FBgn0002865	-1.17415	5.0207	1.04125	0.853853	1	mRNA	CG11719	Male-specific RNA 98Ca	47854
FBgn0002868	-0.407629	5.7687	1.07132	0.851809	1	mRNA	CG9470	Metallothionein A	41202
FBgn0002869	-0.730971	0.294471	1.48731	0.84143	1	mRNA	CG4312	Metallothionein B	42424
FBgn0002872	0.117969	3.55502	0.101552	0.986283	1	mRNA	CG1960	mutator 2	38257
FBgn0002873	0.176639	4.44638	0.292384	0.9647	1	mRNA	CG12047	mushroom body defect	44839
FBgn0002878	0.154535	1.96575	0.185777	0.971472	1	mRNA	CG11156	mutagen-sensitive 101	48309
FBgn0002887	-0.105297	1.95984	0.0870235	0.987219	1	mRNA	CG10890	mutagen-sensitive 201	77
FBgn0002891	-0.122613	3.57544	0.12635	0.98348	1	mRNA	CG1925	mutagen-sensitive 205	47186
FBgn0002899	0.480758	1.91155	1.72857	0.835695	1	mRNA	CG7972	mutagen-sensitive 301	38905
FBgn0002901	0.117392	1.20922	0.0951499	0.986454	1	mRNA	CG7347	mutagen-sensitive 304	40003
FBgn0002905	0.571546	2.66882	2.70099	0.769067	1	mRNA	CG6019	mutagen-sensitive 308	41571
FBgn0002906	0.260123	2.53015	0.5706	0.911882	1	mRNA	CG6920	Bloom syndrome helicase ortholog	41366
FBgn0002914	-0.170601	4.77013	0.280665	0.965993	1	mRNA	CG9045	Myb oncogene-like	32543
FBgn0002917	-0.2863	-1.03895	0.160557	0.976341	1	mRNA	CG1517	narrow abdomen	45338
FBgn0002921	0.00356036	7.41246	0.000122084	0.999554	1	mRNA	CG5670	Na pump alpha subunit	48971
FBgn0002922	0.537536	0.586228	1.67474	0.837033	1	mRNA	CG10250	nautilus	42799
FBgn0002924	-0.0206693	3.05028	0.00378256	0.997218	1	mRNA	CG7831	non-claret disjunctional	43517
FBgn0002926	1.10748	3.2537	5.58591	0.392246	1	mRNA	CG10129	nudel	38738
FBgn0002930	-0.413138	4.91705	1.55364	0.837209	1	mRNA	CG1857	necrotic	45908
FBgn0002931	0.0248689	-0.0982535	0.00308742	0.997986	1	mRNA	CG11450	net	45339
FBgn0002932	-0.362992	2.35929	1.11965	0.850315	1	mRNA	CG11988	neuralized	41085
FBgn0002936	0.814915	-1.30391	0.963972	0.86041	1	mRNA	CG3966	neither inactivation nor afterpotential A	33271
FBgn0002937	-0.963612	1.60338	3.38014	0.687041	1	mRNA	CG9347	neither inactivation nor afterpotential B	41678
FBgn0002938	5.37506	1.82943	11.4205	0.048402	2	mRNA	CG5125	neither inactivation nor afterpotential C	34012
FBgn0002939	-0.340956	3.65215	0.71729	0.890433	1	mRNA	CG31783	neither inactivation nor afterpotential D	326160
FBgn0002940	8.09186	3.56401	16.905	0.00499977	2	mRNA	CG4550	neither inactivation nor afterpotential E	42367
FBgn0002941	-0.83575	-2.18944	1.08659	0.851752	1	mRNA	CG6534	slouch	42547
FBgn0002945	-0.640281	1.53125	2.71431	0.769067	1	mRNA	CG11614	naked cuticle	44843
FBgn0002948	0.677109	2.12986	3.64998	0.658775	1	mRNA	CG1763	no distributive disjunction	32107
FBgn0002962	0.00531576	3.57898	0.000256089	0.999554	1	mRNA	CG5637	nanos	42297
FBgn0002973	-0.279727	3.86921	0.720471	0.890433	1	mRNA	CG3779	numb	34263
FBgn0002985	0.351871	1.14223	0.880787	0.871083	1	mRNA	CG3851	odd skipped	33583
FBgn0002989	0.0898923	3.09328	0.0669676	0.987384	1	mRNA	CG3736	okra	33507
FBgn0003002	-0.348733	-2.04875	0.235021	0.965998	1	mRNA	CG1133	odd paired	40605
FBgn0003008	-0.000523633	1.56146	2.00831e-06	0.9998	1	mRNA	CG3029	orange	43943
FBgn0003009	-0.773421	-0.00732265	1.18826	0.847367	1	mRNA	CG3134	orientation disruptor	37687
FBgn0003015	0.398015	6.24425	1.24667	0.843852	1	mRNA	CG10901	oskar	41066
FBgn0003016	0.028597	4.1307	0.00708817	0.994627	1	mRNA	CG3479	outspread	34850
FBgn0003023	0.502073	4.75919	1.51479	0.839719	1	mRNA	CG12743	ovarian tumor	31789
FBgn0003028	0.232965	4.0909	0.412318	0.938161	1	mRNA	CG6824	ovo	31429
FBgn0003034	-1.82858	-1.20849	5.76497	0.367369	1	mRNA	CG17673	Sex Peptide	39494
FBgn0003041	0.0808075	3.5656	0.0527122	0.987384	1	mRNA	CG8114	pebble	38879
FBgn0003042	0.0939419	1.50723	0.0564247	0.987384	1	mRNA	CG32443	Polycomb	40358
FBgn0003044	0.325283	3.58825	0.997081	0.856869	1	mRNA	CG5109	Polycomblike	37069
FBgn0003046	-0.204191	-0.306026	0.177681	0.972443	1	mRNA	CG3440	Pupal cuticle protein	33985
FBgn0003048	0.144241	3.72759	0.173901	0.97367	1	mRNA	CG3443	pecanex	31204
FBgn0003053	0.0777376	3.5598	0.0537935	0.987384	1	mRNA	CG12212	pebbled	31391
FBgn0003062	0.452944	5.64047	1.47674	0.841924	1	mRNA	CG9888	Fibrillarin	37662
FBgn0003068	0.0707381	2.21541	0.0404437	0.987384	1	mRNA	CG2647	period	31251
FBgn0003071	-0.0941852	5.48398	0.0398251	0.987384	1	mRNA	CG4001	Phosphofructokinase	36060
FBgn0003074	-0.333971	6.35004	0.804962	0.882115	1	mRNA	CG8251	Phosphoglucose isomerase	35886
FBgn0003076	-0.458038	6.84595	1.84074	0.828597	1	mRNA	CG5165	phosphoglucose mutase	44010
FBgn0003079	0.11987	3.09283	0.122485	0.98348	1	mRNA	CG2845	Raf oncogene	31221
FBgn0003082	-0.19466	0.584411	0.211467	0.96842	1	mRNA	CG11205	photorepair	35735
FBgn0003087	0.250469	1.16813	0.441482	0.932944	1	mRNA	CG5052	pimples	34404
FBgn0003089	0.00446444	0.89848	9.88746e-05	0.999554	1	mRNA	CG9614	pipe	40104
FBgn0003090	0.203843	1.22658	0.277018	0.965998	1	mRNA	CG11084	prickle	45343
FBgn0003091	-0.27399	0.773314	0.457515	0.9283	1	mRNA	CG6622	Protein C kinase 53E	48311
FBgn0003093	0.0541338	3.41159	0.0270488	0.987384	1	mRNA	CG1954	Protein C kinase 98E	43428
FBgn0003114	0.241302	0.270464	0.277955	0.965998	1	mRNA	CG9183	plutonium	44848
FBgn0003116	-0.163702	2.88528	0.224049	0.967171	1	mRNA	CG3461	prune	31194
FBgn0003117	0.305994	-0.716155	0.331054	0.955035	1	mRNA	CG3978	pannier	44849
FBgn0003118	-0.0472549	2.85461	0.019834	0.987384	1	mRNA	CG17077	pointed	42757
FBgn0003124	0.159244	5.07586	0.221417	0.967646	1	mRNA	CG12306	polo	40232
FBgn0003129	-0.0624206	0.706127	0.0201326	0.987384	1	mRNA	CG9610	Pox meso	40990
FBgn0003132	-0.861056	1.37539	0.875582	0.871656	1	mRNA	CG9156	Protein phosphatase 1 at 13C	48531
FBgn0003134	0.116373	5.07145	0.122061	0.98348	1	mRNA	CG6593	Protein phosphatase 1alpha at 96A	42922
FBgn0003137	0.192601	6.06259	0.306227	0.960725	1	mRNA	CG33103	Papilin	43872
FBgn0003139	0.35095	3.3048	1.01657	0.854827	1	mRNA	CG12217	Protein phosphatase V	31582
FBgn0003140	-1.68032	-0.56678	5.07805	0.451761	1	mRNA	CG10930	Protein phosphatase Y at 55A	48532
FBgn0003141	0.264757	2.77938	0.591983	0.909898	1	mRNA	CG16784	purple	35292
FBgn0003145	-1.08562	0.715729	1.96804	0.828284	1	mRNA	CG6716	paired	34629
FBgn0003149	0.145657	7.29818	0.146525	0.980756	1	mRNA	CG5939	Paramyosin	39002
FBgn0003159	-0.342276	4.47947	1.13056	0.850047	1	mRNA	CG2841	NA	44529
FBgn0003162	1.10665	2.7996	7.6789	0.200284	1	mRNA	CG9441	Punch	37415
FBgn0003165	0.320134	4.08762	0.809107	0.882115	1	mRNA	CG9755	pumilio	41094
FBgn0003169	-0.154845	3.36912	0.210611	0.96842	1	mRNA	CG7904	punt	41772
FBgn0003174	-0.253995	-0.290731	0.2574	0.965998	1	mRNA	CG11101	pawn	44011
FBgn0003175	-0.0350921	3.82961	0.0119291	0.992577	1	mRNA	CG4444	plexus	37573
FBgn0003187	-0.414997	3.23258	1.03291	0.854606	1	mRNA	CG6433	quail	35058
FBgn0003189	0.216282	5.5685	0.388041	0.942462	1	mRNA	CG18572	rudimentary	32640
FBgn0003204	0.407753	5.09092	1.43105	0.842623	1	mRNA	CG1799	raspberry	43873
FBgn0003205	0.188113	3.52973	0.282041	0.965759	1	mRNA	CG9375	Ras oncogene at 85D	41140
FBgn0003206	0.0671372	3.44341	0.0369585	0.987384	1	mRNA	CG1167	Ras oncogene at 64B	38494
FBgn0003209	-0.543717	3.75602	2.81309	0.75998	1	mRNA	CG12437	raw	44851
FBgn0003210	0.115224	3.9365	0.120464	0.98348	1	mRNA	CG11427	ruby	31381
FBgn0003218	-0.496376	4.00802	2.08522	0.825879	1	mRNA	CG11111	retinal degeneration B	32340
FBgn0003227	0.173385	2.81257	0.244742	0.965998	1	mRNA	CG31293	recombination-defective	49241
FBgn0003231	-0.286337	5.8091	0.81518	0.880789	1	mRNA	CG10360	refractory to sigma P	35246
FBgn0003250	2.80955	0.86111	7.57416	0.207979	1	mRNA	CG9668	Rhodopsin 4	39887
FBgn0003254	-0.937908	-0.0629848	1.91293	0.828597	1	mRNA	CG7230	ribbon	44855
FBgn0003255	-0.483667	0.210952	0.934103	0.862547	1	mRNA	CG8930	rickets	34819
FBgn0003256	-0.0219939	1.94384	0.00350408	0.997311	1	mRNA	CG12559	rolled	3354888
FBgn0003257	0.604063	4.64128	3.2403	0.707324	1	mRNA	CG3593	rudimentary-like	42493
FBgn0003261	-0.266366	7.65132	0.664892	0.898274	1	mRNA	CG10279	Rm62	40739
FBgn0003267	-1.01619	-2.39203	1.45973	0.842623	1	mRNA	CG6348	rough	43234
FBgn0003268	0.0244413	2.32914	0.00494865	0.99652	1	mRNA	CG1569	rough deal	43719
FBgn0003274	-0.0257027	7.72661	0.0063456	0.995419	1	mRNA	CG4918	Ribosomal protein LP2	36855
FBgn0003275	0.310118	2.81799	0.852151	0.875124	1	mRNA	CG1163	RNA polymerase II 18kD subunit	48312
FBgn0003277	0.0979892	4.75636	0.0878467	0.987219	1	mRNA	CG1554	RNA polymerase II 215kD subunit	32100
FBgn0003278	0.364565	3.69575	0.908855	0.86678	1	mRNA	CG4033	RNA polymerase I 135kD subunit	33210
FBgn0003279	-0.0628604	8.33781	0.037231	0.987384	1	mRNA	CG5502	Ribosomal protein L4	43349
FBgn0003285	0.140462	-0.115972	0.0868039	0.987219	1	mRNA	CG4125	roughest	31290
FBgn0003292	-0.00181914	1.34504	2.2934e-05	0.999647	1	mRNA	CG6097	rotated abdomen	39297
FBgn0003300	0.910964	-2.63984	0.878761	0.871083	1	mRNA	CG1849	runt	33059
FBgn0003301	-0.433717	3.66109	1.78089	0.830765	1	mRNA	CG9533	rutabaga	32406
FBgn0003302	-0.337671	1.92408	0.820152	0.88017	1	mRNA	CG4336	roughex	31535
FBgn0003308	-1.25846	4.31997	13.951	0.0176443	2	mRNA	CG7642	rosy	41605
FBgn0003310	0.347396	3.96723	0.966247	0.86041	1	mRNA	CG4385	Star	33281
FBgn0003312	0.580987	0.111814	1.26368	0.843852	1	mRNA	CG14728	shadow	44858
FBgn0003317	0.00471231	3.16248	0.000189482	0.999554	1	mRNA	CG1891	saxophone	35731
FBgn0003319	0.749558	-1.43142	1.51407	0.839719	1	mRNA	CG4316	Stubble	41958
FBgn0003321	-0.1394	3.64113	0.182265	0.971498	1	mRNA	CG1664	small bristles	43944
FBgn0003326	0.00248935	-2.44871	7.0923e-06	0.999647	1	mRNA	CG17579	scabrous	36411
FBgn0003328	-0.296424	4.2048	0.785605	0.882766	1	mRNA	CG8095	scab	36692
FBgn0003330	0.265904	1.6566	0.52027	0.918205	1	mRNA	CG5595	Sex combs extra	43327
FBgn0003334	0.212257	3.28234	0.382451	0.943392	1	mRNA	CG9495	Sex comb on midleg	41168
FBgn0003345	-0.0894067	3.32076	0.0736811	0.987384	1	mRNA	CG8544	scalloped	32536
FBgn0003346	0.352454	4.27855	1.06613	0.851827	1	mRNA	CG9999	Ran GTPase activating protein	35223
FBgn0003353	0.18773	3.13594	0.32073	0.957013	1	mRNA	CG3182	seizure	37843
FBgn0003356	0.251131	6.1432	0.531843	0.917897	1	mRNA	CG31034	Jonah 99Cii	43544
FBgn0003357	-0.0843679	6.34809	0.0678111	0.987384	1	mRNA	CG31362	Jonah 99Ciii	43543
FBgn0003358	-0.525025	6.98875	2.61301	0.782353	1	mRNA	CG31039	Jonah 99Ci	43545
FBgn0003360	0.22696	9.12102	0.412448	0.938161	1	mRNA	CG16944	stress-sensitive B	32007
FBgn0003366	-0.488646	4.03279	1.93398	0.828597	1	mRNA	CG18085	sevenless	32039
FBgn0003371	-0.0850804	4.66442	0.0712709	0.987384	1	mRNA	CG2621	shaggy	31248
FBgn0003380	0.775431	0.267959	1.62556	0.837033	1	mRNA	CG12348	Shaker	32780
FBgn0003382	0.368049	-2.10243	0.242664	0.965998	1	mRNA	CG13209	shavenoid	36213
FBgn0003386	-0.706642	0.530214	2.70375	0.769067	1	mRNA	CG2822	Shaker cognate w	33599
FBgn0003388	-0.273457	0.239281	0.352565	0.949391	1	mRNA	CG13478	shade	39592
FBgn0003390	0.200164	2.28704	0.308202	0.960719	1	mRNA	CG3135	shifted	31617
FBgn0003391	-0.0324144	4.32514	0.00932434	0.993045	1	mRNA	CG3722	shotgun	37386
FBgn0003392	0.0310978	4.71047	0.00949246	0.993045	1	mRNA	CG18102	shibire	45928
FBgn0003396	-0.238859	3.84257	0.515357	0.918205	1	mRNA	CG7734	schnurri	36171
FBgn0003401	0.491358	2.0199	1.76418	0.831321	1	mRNA	CG4735	shutdown	45360
FBgn0003410	-0.0946156	3.51069	0.0853003	0.987384	1	mRNA	CG9949	seven in absentia	39884
FBgn0003411	-1.28278	-2.28045	2.38771	0.805986	1	mRNA	CG1641	sisterless A	32068
FBgn0003415	0.174589	4.67735	0.249825	0.965998	1	mRNA	CG9936	skuld	43906
FBgn0003416	0.156988	2.81497	0.198359	0.968986	1	mRNA	CG4200	small wing	32601
FBgn0003423	0.278778	4.46807	0.68529	0.894188	1	mRNA	CG1417	sluggish A	33117
FBgn0003429	0.030401	2.59404	0.00597407	0.995438	1	mRNA	CG10693	slowpoke	42940
FBgn0003430	-0.898547	-2.2865	1.25434	0.843852	1	mRNA	CG16738	sloppy paired 1	33607
FBgn0003435	-0.63961	4.72494	1.25708	0.843852	1	mRNA	CG9218	smooth	37254
FBgn0003444	0.185241	2.99916	0.281132	0.965993	1	mRNA	CG11561	smoothened	33196
FBgn0003447	0.214713	3.33487	0.346934	0.949996	1	mRNA	CG32858	singed	31717
FBgn0003449	0.243272	3.34371	0.493957	0.922602	1	mRNA	CG4528	sans fille	31442
FBgn0003450	0.221639	-0.216275	0.179719	0.972224	1	mRNA	CG7996	snake	41607
FBgn0003459	-0.0753733	2.52684	0.0440951	0.987384	1	mRNA	CG3836	stonewall	39581
FBgn0003460	-0.228932	0.913269	0.311721	0.960314	1	mRNA	CG11121	sine oculis	35662
FBgn0003462	0.0969337	6.36016	0.0874066	0.987219	1	mRNA	CG11793	Superoxide dismutase	39251
FBgn0003463	-0.150222	2.34127	0.166089	0.975825	1	mRNA	CG9224	short gastrulation	32498
FBgn0003464	-0.300709	4.15637	0.842087	0.876821	1	mRNA	CG1391	small optic lobes	44014
FBgn0003475	-0.404406	4.19404	1.08401	0.851752	1	mRNA	CG10076	spire	45931
FBgn0003479	0.116063	1.13135	0.0909314	0.987175	1	mRNA	CG7948	spindle A	43577
FBgn0003480	-0.153097	1.37511	0.125142	0.98348	1	mRNA	CG3325	spindle B	41746
FBgn0003482	-0.454407	-1.6923	0.460936	0.927277	1	mRNA	CG31069	spindle D	318579
FBgn0003483	0.420133	2.98107	1.41731	0.842623	1	mRNA	CG3158	spindle E	41919
FBgn0003486	0.622557	0.747514	1.81722	0.828597	1	mRNA	CG10594	spook	38631
FBgn0003495	0.117773	2.39486	0.107744	0.98605	1	mRNA	CG6134	spatzle	43256
FBgn0003499	-0.427293	-0.665181	0.68467	0.894188	1	mRNA	CG7847	stripe	42162
FBgn0003502	0.200065	3.9429	0.349262	0.949391	1	mRNA	CG8049	Btk family kinase at 29A	34132
FBgn0003507	-0.0771247	3.68076	0.0568979	0.987384	1	mRNA	CG3992	serpent	41944
FBgn0003512	-0.157081	2.01496	0.204263	0.96842	1	mRNA	CG17958	Serendipity delta	43572
FBgn0003514	-0.128423	4.3896	0.157151	0.97761	1	mRNA	CG3595	spaghetti squash	31554
FBgn0003515	-0.0570883	3.47585	0.0294969	0.987384	1	mRNA	CG4314	scarlet	39836
FBgn0003517	-0.0186157	9.06295	0.00340904	0.997363	1	mRNA	CG14792	stubarista	31106
FBgn0003520	0.0424213	3.61721	0.0162193	0.987742	1	mRNA	CG5753	staufen	37065
FBgn0003525	0.337018	3.28062	0.949001	0.860785	1	mRNA	CG1395	string	43466
FBgn0003527	0.229275	1.39513	0.39152	0.942462	1	mRNA	CG8592	stand still	36380
FBgn0003545	-0.195315	2.16165	0.287754	0.9647	1	mRNA	CG12298	subito	44870
FBgn0003557	0.0415381	5.18034	0.0165528	0.987384	1	mRNA	CG4244	Suppressor of deltex	33379
FBgn0003559	0.0593736	2.92102	0.0305112	0.987384	1	mRNA	CG17170	suppressor of forked	3354994
FBgn0003567	0.285988	3.55731	0.765665	0.884101	1	mRNA	CG8573	suppressor of Hairy wing	41740
FBgn0003575	-0.119204	3.79145	0.121373	0.98348	1	mRNA	CG6222	suppressor of sable	31012
FBgn0003598	-0.000167019	4.28529	2.73275e-07	0.999906	1	mRNA	CG8599	Suppressor of variegation 3-7	41627
FBgn0003607	0.313816	4.64244	0.826335	0.879192	1	mRNA	CG8409	Suppressor of variegation 205	34119
FBgn0003612	0.0792949	3.90505	0.0552656	0.987384	1	mRNA	CG8068	Suppressor of variegation 2-10	35927
FBgn0003638	-0.0874628	5.40094	0.0733104	0.987384	1	mRNA	CG3019	suppressor of white-apricot	31054
FBgn0003651	0.0590939	1.9932	0.0260566	0.987384	1	mRNA	CG11502	seven up	41491
FBgn0003654	-0.0376297	3.78102	0.0118253	0.992577	1	mRNA	CG18000	short wing	44160
FBgn0003655	0.40046	4.54528	1.23762	0.843852	1	mRNA	CG3429	swallow	31580
FBgn0003656	-0.127358	5.19514	0.160074	0.976341	1	mRNA	CG2212	swiss cheese	31716
FBgn0003660	0.0366504	4.93947	0.0130872	0.991977	1	mRNA	CG12210	Synaptobrevin	36080
FBgn0003676	0.656696	5.82722	3.56344	0.66866	1	mRNA	CG5374	Tcp1-like	42649
FBgn0003687	0.232786	2.22933	0.370088	0.945764	1	mRNA	CG9874	TATA binding protein	37476
FBgn0003701	0.125808	1.33831	0.104766	0.98605	1	mRNA	CG5785	three rows	37042
FBgn0003710	0.911398	-1.29356	1.8509	0.828597	1	mRNA	CG1232	temperature-induced paralytic E	38504
FBgn0003714	0.683976	1.43562	3.25517	0.707045	1	mRNA	CG7925	technical knockout	31228
FBgn0003716	-0.0485763	4.40546	0.021945	0.987384	1	mRNA	CG14026	thickveins	33753
FBgn0003719	-1.1089	-1.0831	3.81661	0.629211	1	mRNA	CG6868	tolloid	42945
FBgn0003721	0.0728426	7.26765	0.0457824	0.987384	1	mRNA	CG4898	Tropomyosin 1	41852
FBgn0003731	-0.0649381	3.84942	0.0377599	0.987384	1	mRNA	CG10079	Epidermal growth factor receptor	37455
FBgn0003732	0.481732	5.89745	1.74664	0.83436	1	mRNA	CG10223	Topoisomerase 2	35225
FBgn0003733	0.164262	2.25761	0.198088	0.968986	1	mRNA	CG1389	torso	35717
FBgn0003741	-0.0615038	1.04856	0.0219933	0.987384	1	mRNA	CG16724	transformer	39849
FBgn0003742	0.187318	2.44984	0.2661	0.965998	1	mRNA	CG10128	transformer 2	36619
FBgn0003744	0.261313	3.7181	0.605148	0.90703	1	mRNA	CG8637	tricornered	40165
FBgn0003748	-0.370082	6.70096	1.36915	0.842969	1	mRNA	CG9364	Trehalase	45368
FBgn0003751	0.198129	0.480509	0.207458	0.96842	1	mRNA	CG5619	trunk	34376
FBgn0003862	-0.137334	4.2156	0.172254	0.97414	1	mRNA	CG8651	trithorax	41737
FBgn0003863	-0.275179	8.62634	0.591774	0.909898	1	mRNA	CG18444	alphaTrypsin	48316
FBgn0003866	-0.164176	2.11888	0.213014	0.96842	1	mRNA	CG1374	teashirt	35430
FBgn0003867	-0.417809	2.38832	1.38314	0.842969	1	mRNA	CG6705	torso-like	42564
FBgn0003870	0.0154261	4.29052	0.00200753	0.998612	1	mRNA	CG1856	tramtrack	48317
FBgn0003882	0.120622	3.02269	0.113986	0.985098	1	mRNA	CG10520	tube	40554
FBgn0003884	0.20513	8.25933	0.407338	0.939865	1	mRNA	CG1913	alpha-Tubulin at 84B	40848
FBgn0003885	0.152185	4.91344	0.22228	0.967179	1	mRNA	CG2512	alpha-Tubulin at 84D	40904
FBgn0003886	-1.11794	1.05658	2.3398	0.809311	1	mRNA	CG9476	alpha-Tubulin at 85E	41183
FBgn0003887	0.345204	7.20831	1.1408	0.848345	1	mRNA	CG9277	beta-Tubulin at 56D	37238
FBgn0003888	-0.165951	4.66213	0.256611	0.965998	1	mRNA	CG3401	beta-Tubulin at 60D	37888
FBgn0003889	-1.09918	5.37823	1.08278	0.851752	1	mRNA	CG9359	beta-Tubulin at 85D	41124
FBgn0003890	-0.103874	4.37423	0.0999922	0.986283	1	mRNA	CG4869	beta-Tubulin at 97EF	43359
FBgn0003891	-0.0562891	5.78129	0.0320961	0.987384	1	mRNA	CG9450	tudor	37417
FBgn0003892	-0.0649351	1.298	0.0258004	0.987384	1	mRNA	CG2411	patched	35851
FBgn0003896	-0.736078	-0.408455	2.3668	0.808291	1	mRNA	CG10619	tailup	35147
FBgn0003900	-0.59556	0.734522	1.36581	0.842969	1	mRNA	CG2956	twist	37655
FBgn0003941	-0.0108668	7.50962	0.00110615	0.999485	1	mRNA	CG2960	Ribosomal protein L40	33629
FBgn0003942	0.0712172	6.50606	0.0456989	0.987384	1	mRNA	CG5271	Ribosomal protein S27A	34420
FBgn0003943	-0.135793	6.05226	0.128179	0.98348	1	mRNA	CG11624	Ubiquitin-63E	38456
FBgn0003944	0.192057	1.1634	0.236608	0.965998	1	mRNA	CG10388	Ultrabithorax	42034
FBgn0003950	0.110311	-0.17167	0.0581591	0.987384	1	mRNA	CG1501	uncoordinated	33093
FBgn0003961	0.814646	5.60016	4.3376	0.554016	1	mRNA	CG7171	Urate oxidase	34060
FBgn0003963	-0.253342	2.62507	0.567537	0.912535	1	mRNA	CG2762	u-shaped	33225
FBgn0003964	0.0637666	4.17687	0.0369418	0.987384	1	mRNA	CG4380	ultraspiracle	31165
FBgn0003965	-1.06089	2.84098	8.39092	0.152926	1	mRNA	CG2155	vermilion	32026
FBgn0003969	0.167776	3.25764	0.188238	0.970698	1	mRNA	CG9209	vacuolar peduncle	32569
FBgn0003975	-0.104033	-0.714113	0.0349723	0.987384	1	mRNA	CG3830	vestigial	36421
FBgn0003977	0.0217375	3.01293	0.00416422	0.996882	1	mRNA	CG3496	virilizer	47869
FBgn0003978	0.152787	2.82418	0.168005	0.975621	1	mRNA	CG10728	valois	35289
FBgn0003979	0.870439	6.2695	0.980934	0.858296	1	mRNA	CG9048	Vitelline membrane 26Aa	33829
FBgn0003980	1.38908	5.09721	2.81075	0.75998	1	mRNA	CG9046	Vitelline membrane 26Ab	33827
FBgn0003983	-0.140473	1.98792	0.021202	0.987384	1	mRNA	CG9271	Vitelline membrane 34Ca	34758
FBgn0003984	-0.330762	-0.0408372	0.421602	0.937175	1	mRNA	CG10491	vein	38657
FBgn0003996	0.620134	2.96947	3.13876	0.725865	1	mRNA	CG2759	white	31271
FBgn0003997	0.0304733	2.05069	0.00693885	0.994881	1	mRNA	CG5123	head involution defective	40009
FBgn0004003	0.531111	1.9115	1.97891	0.828284	1	mRNA	CG7225	windbeutel	37206
FBgn0004009	-0.187665	-2.39668	0.0491443	0.987384	1	mRNA	CG4889	wingless	34009
FBgn0004034	-0.511843	-0.0894752	1.32167	0.843056	1	mRNA	CG3757	yellow	30980
FBgn0004045	0.184463	10.8555	0.314153	0.959212	1	mRNA	CG2985	Yolk protein 1	31939
FBgn0004047	0.185271	9.6181	0.336772	0.953566	1	mRNA	CG11129	Yolk protein 3	32339
FBgn0004049	0.192354	3.37389	0.331909	0.954707	1	mRNA	CG9764	yurt	41656
FBgn0004050	0.150969	2.70075	0.201905	0.96842	1	mRNA	CG7803	zeste	31230
FBgn0004053	0.28874	-1.73461	0.173412	0.973751	1	mRNA	CG1046	zerknullt	40828
FBgn0004055	0.248099	2.92283	0.555401	0.915558	1	mRNA	CG3533	unzipped	38002
FBgn0004057	-0.0782049	4.83854	0.0611173	0.987384	1	mRNA	CG12529	Zwischenferment	32974
FBgn0004066	0.382062	4.74563	1.24647	0.843852	1	mRNA	CG3422	Proteasome alpha4 subunit	32584
FBgn0004087	0.523217	2.17104	2.21983	0.820523	1	mRNA	CG14887	Dihydrofolate reductase	42003
FBgn0004101	0.0013437	1.22154	1.07759e-05	0.999647	1	mRNA	CG3411	blistered	37890
FBgn0004102	-2.37771	-2.18211	7.85093	0.186351	1	mRNA	CG12154	ocelliless	31802
FBgn0004103	0.206475	5.54893	0.388151	0.942462	1	mRNA	CG5650	Protein phosphatase 1 at 87B	49260
FBgn0004106	0.477335	2.81751	1.70038	0.836298	1	mRNA	CG5363	Cyclin-dependent kinase 1	34411
FBgn0004107	0.323113	2.53985	0.737283	0.887866	1	mRNA	CG10498	Cyclin-dependent kinase 2	42453
FBgn0004108	-0.108462	1.73367	0.0898532	0.987219	1	mRNA	CG9704	Neurotactin	39873
FBgn0004117	0.00519996	6.93841	0.000187276	0.999554	1	mRNA	CG4843	Tropomyosin 2	41853
FBgn0004118	0.276523	-2.51086	0.0902248	0.987175	1	mRNA	CG6798	nicotinic Acetylcholine Receptor beta2	42920
FBgn0004132	0.181431	2.2624	0.266484	0.965998	1	mRNA	CG30498	boca	48986
FBgn0004133	-0.442377	2.96802	1.64561	0.837033	1	mRNA	CG1363	blown fuse	35694
FBgn0004167	-0.195196	6.37513	0.371939	0.94576	1	mRNA	CG12008	karst	38418
FBgn0004168	-0.490562	-2.08572	0.390504	0.942462	1	mRNA	CG16720	5-hydroxytryptamine (serotonin) receptor 1A	37196
FBgn0004169	-0.0306949	7.87689	0.00694333	0.994881	1	mRNA	CG7107	upheld	32314
FBgn0004171	-1.32889	4.10352	1.47359	0.841924	1	mRNA	CG18396	Male-specific RNA 98Cb	43367
FBgn0004172	-1.3274	2.86144	1.75829	0.831378	1	mRNA	CG17946	Male-specific RNA 84Da	40889
FBgn0004173	-1.35124	2.74402	1.80918	0.828813	1	mRNA	CG17934	Male-specific RNA 84Db	40888
FBgn0004174	-1.25724	3.61219	1.40183	0.842623	1	mRNA	CG17945	Male-specific RNA 84Dc	40887
FBgn0004175	-1.39295	2.56106	1.9618	0.828597	1	mRNA	CG17935	Male-specific RNA 84Dd	40886
FBgn0004177	0.0971365	6.05993	0.0868179	0.987219	1	mRNA	CG7109	microtubule star	45959
FBgn0004179	0.249095	4.48799	0.553485	0.915558	1	mRNA	CG6395	Cysteine string protein	40459
FBgn0004181	-1.1155	6.15711	1.08332	0.851752	1	mRNA	CG2668	Ejaculatory bulb protein	38009
FBgn0004197	-0.881609	0.127334	3.61808	0.659429	1	mRNA	CG6127	Serrate	43275
FBgn0004198	-0.0924311	2.70457	0.0648837	0.987384	1	mRNA	CG11387	cut	44540
FBgn0004227	0.243361	4.26077	0.494703	0.922273	1	mRNA	CG4211	no on or off transient A	32603
FBgn0004228	-0.206806	0.869461	0.262421	0.965998	1	mRNA	CG7936	midgut expression 1	39677
FBgn0004237	0.359017	5.72588	1.02393	0.85474	1	mRNA	CG12749	Heterogeneous nuclear ribonucleoprotein at 87F	48535
FBgn0004240	-5.01147	1.9567	13.6431	0.0202011	2	mRNA	CG12763	Diptericin A	37183
FBgn0004242	0.944746	0.838937	1.54151	0.838305	1	mRNA	CG3139	Synaptotagmin 1	33473
FBgn0004244	0.247845	-1.54068	0.107479	0.98605	1	mRNA	CG10537	Resistant to dieldrin	39054
FBgn0004359	-0.0467733	2.32701	0.0177107	0.987384	1	mRNA	CG5507	Transcript 48	43235
FBgn0004360	-0.396053	-0.240799	0.65199	0.898642	1	mRNA	CG1916	Wnt oncogene analog 2	35975
FBgn0004362	0.247032	6.29742	0.522704	0.918205	1	mRNA	CG17950	High mobility group protein D	37481
FBgn0004363	0.253175	7.18434	0.648231	0.899139	1	mRNA	CG6647	porin	34500
FBgn0004364	0.105801	2.63939	0.0932362	0.987175	1	mRNA	CG8896	18 wheeler	37277
FBgn0004367	-0.112609	1.76189	0.0935726	0.987175	1	mRNA	CG4252	meiotic 41	32608
FBgn0004368	0.17631	3.847	0.278443	0.965998	1	mRNA	CG6899	Protein tyrosine phosphatase 4E	31425
FBgn0004369	-0.156916	3.94974	0.228998	0.966615	1	mRNA	CG11516	Protein tyrosine phosphatase 99A	43469
FBgn0004370	0.00321228	4.23332	9.53946e-05	0.999554	1	mRNA	CG1817	Protein tyrosine phosphatase 10D	32115
FBgn0004372	-0.431067	-1.8399	0.394118	0.942462	1	mRNA	CG2075	always early	45960
FBgn0004373	-0.0515619	4.36351	0.0260803	0.987384	1	mRNA	CG7004	four wheel drive	45374
FBgn0004374	-1.34232	3.54753	13.1878	0.0240568	2	mRNA	CG10718	nebbish	35293
FBgn0004378	0.151925	2.75212	0.207582	0.96842	1	mRNA	CG9191	Kinesin-like protein at 61F	38135
FBgn0004379	-0.0781625	3.01861	0.049469	0.987384	1	mRNA	CG10923	Kinesin-like protein at 67A	39068
FBgn0004380	-0.115054	2.02501	0.100658	0.986283	1	mRNA	CG10642	Kinesin-like protein at 64D	38611
FBgn0004381	0.120313	2.47391	0.125074	0.98348	1	mRNA	CG7293	Kinesin-like protein at 68D	39332
FBgn0004387	-0.212856	3.51997	0.42867	0.935166	1	mRNA	CG5658	Kinesin-like protein at 98A	43310
FBgn0004390	0.1289	2.95552	0.131106	0.98348	1	mRNA	CG6721	Ras GTPase activating protein 1	39158
FBgn0004391	-0.0383864	3.251	0.0129795	0.991977	1	mRNA	CG9198	shattered	32473
FBgn0004394	-0.207644	-2.00422	0.0827158	0.987384	1	mRNA	CG12287	POU domain protein 2	34673
FBgn0004395	-0.456142	2.22133	1.5556	0.837209	1	mRNA	CG4620	unkempt	42738
FBgn0004396	0.453657	2.45843	1.7454	0.83436	1	mRNA	CG7450	Cyclic-AMP response element binding protein A	39682
FBgn0004397	-0.111756	4.66027	0.116638	0.984545	1	mRNA	CG3299	Vinculin	31201
FBgn0004400	-0.178437	1.99308	0.223581	0.967171	1	mRNA	CG10683	rhino	44879
FBgn0004401	-0.0455567	6.61073	0.0193183	0.987384	1	mRNA	CG6143	Protein on ecdysone puffs	45961
FBgn0004403	0.150317	6.22249	0.179015	0.972224	1	mRNA	CG1524	Ribosomal protein S14a	47218
FBgn0004404	-0.168047	4.63073	0.245911	0.965998	1	mRNA	CG1527	Ribosomal protein S14b	47219
FBgn0004406	-0.0410285	2.6789	0.0131168	0.991977	1	mRNA	CG8987	tamas	34792
FBgn0004414	-1.04389	2.04916	1.21229	0.847367	1	mRNA	CG14560	male-specific opa containing gene	45962
FBgn0004419	0.423591	6.66212	1.36898	0.842969	1	mRNA	CG4916	maternal expression at 31B	34364
FBgn0004427	0.430065	-2.45095	0.241073	0.965998	1	mRNA	CG9118	Lysozyme D	38127
FBgn0004428	0.0893115	1.22254	0.0363249	0.987384	1	mRNA	CG1180	Lysozyme E	38128
FBgn0004429	0.431675	0.213659	0.275756	0.965998	1	mRNA	CG9116	Lysozyme P	38129
FBgn0004431	-0.0815421	-1.97114	0.0132558	0.991881	1	mRNA	CG9120	Lysozyme X	38122
FBgn0004432	0.342012	7.28926	1.0393	0.85418	1	mRNA	CG9916	Cyclophilin 1	32595
FBgn0004435	-0.104462	0.535442	0.0566504	0.987384	1	mRNA	CG17759	G protein alpha q subunit	36384
FBgn0004436	-0.046452	3.89031	0.0195728	0.987384	1	mRNA	CG2013	Ubiquitin conjugating enzyme 6	40610
FBgn0004449	-0.0233086	3.46276	0.00504418	0.99649	1	mRNA	CG5723	Tenascin major	40464
FBgn0004456	-0.291403	3.89019	0.76671	0.884101	1	mRNA	CG1771	multiple edematous wings	32275
FBgn0004463	0.358738	3.30621	1.05314	0.853447	1	mRNA	CG8344	RNA polymerase III 128kD subunit	36289
FBgn0004465	0.063838	2.90328	0.036067	0.987384	1	mRNA	CG4086	Suppressor of ref(2)P sterility	39856
FBgn0004507	0.584387	8.36077	2.58714	0.783976	1	mRNA	CG7254	Glycogen phosphorylase	33386
FBgn0004509	-0.382137	4.32488	1.32757	0.843056	1	mRNA	CG10772	Furin 1	47220
FBgn0004510	0.0686996	2.95944	0.0408315	0.987384	1	mRNA	CG6338	Ets at 97D	43236
FBgn0004512	-0.667168	4.74431	3.90066	0.617676	1	mRNA	CG3879	Multi drug resistance 49	36428
FBgn0004513	0.0630974	0.38757	0.0188585	0.987384	1	mRNA	CG10181	Multi drug resistance 65	38726
FBgn0004514	1.2377	-1.97194	2.7931	0.760312	1	mRNA	CG7485	Octopamine-Tyramine receptor	42452
FBgn0004516	0.906746	0.197586	0.754006	0.885985	1	mRNA	CG14994	Glutamic acid decarboxylase 1	38484
FBgn0004554	1.58101	-1.15137	6.79497	0.266689	1	mRNA	CG7539	Ecdysone-dependent gene 91	42117
FBgn0004556	0.53942	2.15243	2.18237	0.822272	1	mRNA	CG9680	Dead box protein 73D	39871
FBgn0004567	-0.508989	-2.69803	0.272529	0.965998	1	mRNA	CG2939	sloppy paired 2	33608
FBgn0004569	0.0652656	0.960541	0.0258991	0.987384	1	mRNA	CG4531	argos	39833
FBgn0004573	-1.32737	-1.25667	4.60093	0.524904	1	mRNA	CG12073	5-hydroxytryptamine (serotonin) receptor 7	43669
FBgn0004574	0.157566	4.09381	0.242107	0.965998	1	mRNA	CG15811	Ras opposite	38493
FBgn0004575	-0.0689557	3.1931	0.0391251	0.987384	1	mRNA	CG3985	Synapsin	41247
FBgn0004577	0.431208	-0.552051	0.478507	0.924391	1	mRNA	CG3477	Peroxidase	2768671
FBgn0004580	-0.347922	1.16916	0.646143	0.899227	1	mRNA	CG6702	Calbindin 53E	36905
FBgn0004581	-0.824586	0.517298	1.32453	0.843056	1	mRNA	CG30170	benign gonial cell neoplasm	47873
FBgn0004583	-0.0573304	3.32465	0.0292501	0.987384	1	mRNA	CG4114	expanded	33218
FBgn0004584	0.257685	3.33957	0.543599	0.915891	1	mRNA	CG3178	Recombination repair protein 1	33500
FBgn0004587	0.389426	5.3456	1.38094	0.842969	1	mRNA	CG10851	B52	41670
FBgn0004595	0.456653	0.0879997	0.600462	0.908228	1	mRNA	CG17228	prospero	41363
FBgn0004597	0.124563	1.95196	0.124643	0.98348	1	mRNA	CG7281	Cyclin C	41801
FBgn0004598	0.0616883	5.13332	0.0325177	0.987384	1	mRNA	CG18734	Furin 2	NA
FBgn0004606	0.0745019	2.64832	0.0413285	0.987384	1	mRNA	CG1322	Zn finger homeodomain 1	43650
FBgn0004607	-0.0719743	0.481736	0.0319405	0.987384	1	mRNA	CG1449	Zn finger homeodomain 2	43795
FBgn0004611	-0.236938	4.07291	0.525994	0.918205	1	mRNA	CG4574	Phospholipase C at 21C	33204
FBgn0004620	-0.348385	1.52368	0.889953	0.869612	1	mRNA	CG6992	Glutamate receptor IIA	33788
FBgn0004622	-1.42034	-1.46986	5.01547	0.462419	1	mRNA	CG7887	Tachykinin-like receptor at 99D	43551
FBgn0004623	5.50004	0.416382	14.5847	0.0138005	2	mRNA	CG8770	G protein beta-subunit 76C	40148
FBgn0004629	-0.763541	5.30964	3.44765	0.680467	1	mRNA	CG8050	Cystatin-like	41767
FBgn0004635	0.439882	-0.956641	0.570286	0.911882	1	mRNA	CG1004	rhomboid	38168
FBgn0004636	0.232201	4.86658	0.497658	0.921414	1	mRNA	CG1956	Rap1 GTPase	38244
FBgn0004638	0.159743	4.01706	0.242845	0.965998	1	mRNA	CG6033	downstream of receptor kinase	36497
FBgn0004643	-0.110427	3.25184	0.109385	0.98605	1	mRNA	CG9900	Zeste-white 10	47874
FBgn0004644	0.0216701	-0.268775	0.00193192	0.998727	1	mRNA	CG4637	hedgehog	42737
FBgn0004646	0.2148	4.42097	0.364952	0.94789	1	mRNA	CG3039	optic ganglion reduced	45382
FBgn0004647	0.325376	3.10775	0.826678	0.879192	1	mRNA	CG3936	Notch	31293
FBgn0004648	-0.218684	4.89941	0.457487	0.9283	1	mRNA	CG4122	silver	30998
FBgn0004649	0.360323	7.94549	0.975656	0.858945	1	mRNA	CG1372	yolkless	32367
FBgn0004650	0.436426	5.15151	1.16782	0.847367	1	mRNA	CG11411	female sterile (1) Nasrat	45973
FBgn0004652	-0.333166	1.98602	0.788004	0.882766	1	mRNA	CG14307	fruitless	42226
FBgn0004654	0.676314	5.67549	4.20002	0.57964	1	mRNA	CG3724	Phosphogluconate dehydrogenase	31185
FBgn0004655	0.0589616	4.30372	0.0306215	0.987384	1	mRNA	CG3707	wings apart-like	31187
FBgn0004656	0.070907	5.28554	0.0444532	0.987384	1	mRNA	CG2252	female sterile (1) homeotic	31722
FBgn0004657	-0.0311287	5.19383	0.00912527	0.993045	1	mRNA	CG1560	myospheroid	44885
FBgn0004666	-0.348322	1.65537	0.740546	0.887573	1	mRNA	CG7771	single-minded	41612
FBgn0004687	0.226854	4.90546	0.398326	0.941705	1	mRNA	CG3201	Myosin light chain cytoplasmic	31474
FBgn0004698	-0.0183315	4.57975	0.00319152	0.997856	1	mRNA	CG8153	Xeroderma pigmentosum%2C complementation group C	36697
FBgn0004777	0.710455	-2.7043	0.512021	0.918355	1	mRNA	CG2342	Ccp84Ag	40819
FBgn0004782	0.159699	0.111141	0.0821868	0.987384	1	mRNA	CG1252	Ccp84Ab	40824
FBgn0004783	1.23921	-1.80482	2.40979	0.802357	1	mRNA	CG2360	Ccp84Aa	40825
FBgn0004795	0.0962257	4.12739	0.0798976	0.987384	1	mRNA	CG5403	retained	45976
FBgn0004797	-0.386749	2.98013	1.12548	0.850047	1	mRNA	CG31991	midway	44887
FBgn0004811	-0.0494498	2.96307	0.0224714	0.987384	1	mRNA	CG10528	female sterile (2) ltoPP43	49505
FBgn0004828	-0.0433818	6.21305	0.0182508	0.987384	1	mRNA	CG8989	Histone H3.3B	31848
FBgn0004832	0.17536	1.07667	0.177582	0.972459	1	mRNA	CG6358	Xeroderma pigmentosum group A-like	31357
FBgn0004837	0.0206634	1.17016	0.00290947	0.998058	1	mRNA	CG3497	Suppressor of Hairless	34881
FBgn0004838	0.380725	7.2763	1.21343	0.847367	1	mRNA	CG10377	Heterogeneous nuclear ribonucleoprotein at 27C	33968
FBgn0004839	-0.249495	0.920569	0.417108	0.937175	1	mRNA	CG8967	off-track	36283
FBgn0004842	0.00615052	-0.676116	0.000142179	0.999554	1	mRNA	CG5811	RYamide receptor	43253
FBgn0004852	-0.389869	3.37075	1.17648	0.847367	1	mRNA	CG7978	Adenylyl cyclase 76E	40180
FBgn0004854	-0.611174	-1.2084	1.04122	0.853853	1	mRNA	CG5488	BarH2	32723
FBgn0004855	0.223431	2.34716	0.398464	0.941705	1	mRNA	CG3284	RNA polymerase II 15kD subunit	41741
FBgn0004856	0.0264066	4.13917	0.00614018	0.995438	1	mRNA	CG8264	Bx42	31840
FBgn0004858	-0.0992441	1.76496	0.0770154	0.987384	1	mRNA	CG4220	elbow B	34844
FBgn0004859	0.111625	2.52753	0.0999702	0.986283	1	mRNA	CG2125	cubitus interruptus	43767
FBgn0004860	0.0203094	1.77171	0.0032645	0.997756	1	mRNA	CG3895	polyhomeotic distal	44889
FBgn0004861	0.215384	1.82596	0.346243	0.950168	1	mRNA	CG18412	polyhomeotic proximal	31181
FBgn0004862	-1.02964	-1.8801	2.23512	0.820523	1	mRNA	CG7902	bagpipe	42537
FBgn0004863	0.282457	-2.15064	0.128964	0.98348	1	mRNA	CG7937	C15	42544
FBgn0004864	0.0801077	3.44564	0.0560679	0.987384	1	mRNA	CG1594	hopscotch	32080
FBgn0004865	-0.650794	-1.13866	1.33788	0.843056	1	mRNA	CG18023	Ecdysone-induced protein 78C	40345
FBgn0004867	0.133829	8.48565	0.174842	0.973333	1	mRNA	CG5920	Ribosomal protein S2	34309
FBgn0004868	-0.0280969	6.12845	0.0079782	0.994012	1	mRNA	CG4422	GDP dissociation inhibitor	34264
FBgn0004870	-0.768347	0.305642	3.38704	0.687041	1	mRNA	CG9097	bric a brac 1	38116
FBgn0004872	0.335159	5.01063	0.787017	0.882766	1	mRNA	CG6122	piwi	34521
FBgn0004875	0.233161	4.79909	0.434311	0.934837	1	mRNA	CG10847	encore	44543
FBgn0004876	-0.167162	4.50998	0.242413	0.965998	1	mRNA	CG6027	center divider	42289
FBgn0004878	0.963488	-1.80509	1.64399	0.837033	1	mRNA	CG2102	castor	44018
FBgn0004880	2.07356	-2.14286	5.25527	0.431061	1	mRNA	CG1130	scratch	38469
FBgn0004882	0.0108351	6.33337	0.00108866	0.999485	1	mRNA	CG10868	oo18 RNA-binding protein	42752
FBgn0004885	-0.847018	3.8002	6.37129	0.304059	1	mRNA	CG6863	tolkin	42944
FBgn0004888	-0.262353	5.83385	0.671171	0.897037	1	mRNA	CG1065	Succinyl coenzyme A synthetase alpha subunit	38447
FBgn0004889	-0.0876885	5.20043	0.0706677	0.987384	1	mRNA	CG6235	twins	47877
FBgn0004892	-0.454522	-0.483865	0.878685	0.871083	1	mRNA	CG3242	sister of odd and bowl	33581
FBgn0004893	-0.168865	2.8995	0.235068	0.965998	1	mRNA	CG10021	brother of odd with entrails limited	33602
FBgn0004895	-0.439181	-2.57156	0.235517	0.965998	1	mRNA	CG1132	forkhead domain 64A	38471
FBgn0004898	0.157331	-2.84656	0.0221501	0.987384	1	mRNA	CG11922	forkhead domain 96Cb	43011
FBgn0004901	0.436445	3.89225	1.37689	0.842969	1	mRNA	CG2867	Phosphoribosylamidotransferase	40935
FBgn0004903	0.153403	2.14094	0.176401	0.972531	1	mRNA	CG6354	Ribonuclear protein at 97D	43231
FBgn0004907	0.138315	7.1806	0.185039	0.971498	1	mRNA	CG17870	14-3-3zeta	36059
FBgn0004908	0.0179793	1.51386	0.002469	0.998263	1	mRNA	CG7435	ADP ribosylation factor-like 2	40993
FBgn0004910	-0.376092	3.50447	1.26687	0.843852	1	mRNA	CG15855	Ecdysone-induced protein 63F 1	47878
FBgn0004911	-0.297803	-0.507782	0.286368	0.9647	1	ncRNA	CR32265	Ecdysone-induced protein 63F 2	4379905
FBgn0004913	-0.080501	4.44879	0.0615769	0.987384	1	mRNA	CG1119	Germ line transcription factor 1	40607
FBgn0004914	-0.125581	4.60521	0.154569	0.978291	1	mRNA	CG9310	Hepatocyte nuclear factor 4	44544
FBgn0004915	0.0312301	2.91169	0.00831399	0.993579	1	mRNA	CG5193	Transcription factor IIB	34430
FBgn0004919	-0.816793	0.14903	3.65125	0.658775	1	mRNA	CG2679	goliath	38006
FBgn0004921	0.178161	4.78618	0.312027	0.960263	1	mRNA	CG8261	G protein gamma 1	35881
FBgn0004924	0.330306	5.47293	0.86438	0.874603	1	mRNA	CG6146	Topoisomerase 1	32458
FBgn0004926	0.51786	5.62953	2.41984	0.800435	1	mRNA	CG4153	Eukaryotic initiation factor 2beta	39433
FBgn0004956	-0.248998	-0.59141	0.25408	0.965998	1	mRNA	CG5993	unpaired 1	32813
FBgn0004957	0.0307285	3.24447	0.00861031	0.993579	1	mRNA	CG6205	porcupine	32818
FBgn0004959	1.7074	0.632976	13.4918	0.0214445	2	mRNA	CG6578	phantom	32857
FBgn0005198	-0.262791	3.83874	0.62835	0.904213	1	mRNA	CG6975	gigas	40201
FBgn0005278	0.385214	6.80285	1.26475	0.843852	1	mRNA	CG2674	S-adenosylmethionine Synthetase	48552
FBgn0005322	0.241455	3.76767	0.497867	0.921414	1	mRNA	CG5395	no mitochondrial derivative	44021
FBgn0005355	0.198227	2.6208	0.31227	0.960139	1	mRNA	CG6054	Suppressor of fused	41565
FBgn0005386	-0.0372729	3.51326	0.013053	0.991977	1	mRNA	CG8887	absent%2C small%2C or homeotic discs 1	40133
FBgn0005390	0.705961	4.9644	2.99045	0.739105	1	mRNA	CG4790	female sterile (1) M3	45994
FBgn0005391	0.682518	9.4763	2.96818	0.74207	1	mRNA	CG2979	Yolk protein 2	31938
FBgn0005411	0.0402165	4.14976	0.0145964	0.990053	1	mRNA	CG9998	U2 small nuclear riboprotein auxiliary factor 50	32602
FBgn0005427	0.169121	3.64474	0.232171	0.966252	1	mRNA	CG3114	erect wing	30975
FBgn0005533	-0.00620465	6.81766	0.000365766	0.999554	1	mRNA	CG3922	Ribosomal protein S17	39088
FBgn0005536	0.0431025	4.57028	0.0176119	0.987384	1	mRNA	CG32156	Myosin binding subunit	49070
FBgn0005558	0.358084	-1.001	0.396349	0.942462	1	mRNA	CG1464	eyeless	43812
FBgn0005561	1.04895	-1.26616	3.08677	0.73426	1	mRNA	CG11049	shaven	43825
FBgn0005564	-0.0570001	0.957775	0.0210698	0.987384	1	mRNA	CG9262	Shaker cognate l	40129
FBgn0005585	0.486587	7.3907	2.28081	0.816498	1	mRNA	CG9429	Calreticulin	41166
FBgn0005586	0.640487	-0.169425	1.01672	0.854827	1	mRNA	CG7576	Rab3	36127
FBgn0005592	-0.0443447	0.427689	0.0114654	0.992577	1	mRNA	CG32134	breathless	39564
FBgn0005593	-0.0873363	8.51029	0.0767673	0.987384	1	mRNA	CG4897	Ribosomal protein L7	34352
FBgn0005596	0.140354	3.44986	0.173717	0.97367	1	mRNA	CG14513	yemanuclein	43439
FBgn0005612	-0.226194	3.97285	0.48666	0.923662	1	mRNA	CG3090	Sox box protein 14	37822
FBgn0005613	0.768314	-1.926	1.0651	0.852071	1	mRNA	CG8404	Sox box protein 15	36575
FBgn0005614	3.54575	0.695423	9.13014	0.116115	1	mRNA	CG18345	transient receptor potential-like	36003
FBgn0005616	0.016086	1.50406	0.00188583	0.998844	1	mRNA	CG3241	male-specific lethal 2	33565
FBgn0005617	0.202047	4.06855	0.336124	0.953595	1	mRNA	CG10385	male-specific lethal 1	35121
FBgn0005624	-0.00243214	1.75106	4.62591e-05	0.999647	1	mRNA	CG3886	Posterior sex combs	36431
FBgn0005626	0.703399	3.46879	2.83554	0.755461	1	mRNA	CG10118	pale	38746
FBgn0005631	-0.0976136	1.44126	0.0637475	0.987384	1	mRNA	CG13521	roundabout 1	37603
FBgn0005632	-0.0255929	5.3614	0.00653201	0.995207	1	mRNA	CG1945	fat facets	43749
FBgn0005633	1.41887	5.70688	1.80465	0.829413	1	mRNA	CG7445	flightin	40185
FBgn0005636	-0.931534	0.0889877	3.3393	0.692826	1	mRNA	CG3385	nervy	37886
FBgn0005638	1.26816	-1.11716	3.79158	0.632411	1	mRNA	CG4354	slow border cells	37889
FBgn0005640	-0.127684	2.96274	0.128897	0.98348	1	mRNA	CG10579	Ecdysone-induced protein 63E	38433
FBgn0005642	-0.0370705	3.18778	0.0121075	0.992577	1	mRNA	CG1454	wings down	43398
FBgn0005648	0.900946	4.34809	5.77708	0.366437	1	mRNA	CG2163	Pabp2	35788
FBgn0005649	0.182446	5.17369	0.305415	0.960895	1	mRNA	CG5422	Rox8	42848
FBgn0005655	0.626976	4.50369	3.16133	0.722548	1	mRNA	CG9193	Proliferating cell nuclear antigen	37290
FBgn0005659	-0.205927	1.69669	0.301383	0.961592	1	mRNA	CG5583	Ets at 98B	43334
FBgn0005660	-0.0860781	2.93107	0.0584435	0.987384	1	mRNA	CG2914	Ets at 21C	33229
FBgn0005664	-0.968419	0.476872	3.82143	0.629211	1	mRNA	CG16963	Crystallin	34604
FBgn0005666	0.186293	6.41521	0.22607	0.966717	1	mRNA	CG32019	bent	43814
FBgn0005670	-0.186742	1.79935	0.267786	0.965998	1	mRNA	CG3656	Cytochrome P450-4d1	31188
FBgn0005671	-0.0894007	7.38213	0.0808777	0.987384	1	mRNA	CG17369	Vacuolar H[+]-ATPase 55kD subunit	41550
FBgn0005672	-0.283806	3.3813	0.735734	0.88807	1	mRNA	CG10334	spitz	35253
FBgn0005674	0.221628	4.94761	0.463761	0.926336	1	mRNA	CG5394	Glutamyl-prolyl-tRNA synthetase	42834
FBgn0005677	-0.729948	-0.619277	1.61535	0.837033	1	mRNA	CG4952	dachshund	34982
FBgn0005683	-0.138684	1.46898	0.125398	0.98348	1	mRNA	CG5354	pineapple eye	44315
FBgn0005694	0.491646	4.17696	1.73149	0.835695	1	mRNA	CG5683	Adult enhancer factor 1	40370
FBgn0005695	0.190602	3.81241	0.309096	0.960543	1	mRNA	CG8411	germ cell-less	35864
FBgn0005696	0.12287	1.99764	0.106804	0.98605	1	mRNA	CG5923	DNA polymerase alpha 73kD	43278
FBgn0005771	-0.232672	1.95244	0.420115	0.937175	1	mRNA	CG4491	no ocelli	34847
FBgn0005775	0.01355	-1.52954	0.000390537	0.999554	1	mRNA	CG7503	Connectin	38590
FBgn0005777	0.392004	3.79747	1.40817	0.842623	1	mRNA	CG8402	Protein phosphatase D3	49779
FBgn0005778	-1.27693	-0.415902	3.15802	0.722548	1	mRNA	CG10138	Protein phosphatase D5	44148
FBgn0005779	-1.03397	-0.181452	1.6664	0.837033	1	mRNA	CG8822	Protein phosphatase D6	49780
FBgn0008635	0.212435	4.68983	0.432934	0.934897	1	mRNA	CG6223	Coat Protein (coatomer) beta	32820
FBgn0008646	0.851035	-0.818444	2.55905	0.786479	1	mRNA	CG9930	E5	45396
FBgn0008651	-0.395934	-1.00274	0.474146	0.924804	1	mRNA	CG6570	ladybird late	42541
FBgn0010014	1.15814	-0.808844	3.27426	0.702503	1	mRNA	CG4209	Calcineurin B	44317
FBgn0010015	-0.102526	1.11648	0.0602777	0.987384	1	mRNA	CG1455	Calcineurin A1	43670
FBgn0010019	0.126487	11.2493	0.162261	0.976341	1	mRNA	CG3972	Cytochrome P450-4g1	30986
FBgn0010038	-0.81396	0.0449164	3.39784	0.686519	1	mRNA	CG4181	Glutathione S transferase D2	48335
FBgn0010039	0.0403763	2.15071	0.0114903	0.992577	1	mRNA	CG4381	Glutathione S transferase D3	48336
FBgn0010041	-0.217846	1.15099	0.186049	0.971308	1	mRNA	CG12242	Glutathione S transferase D5	48338
FBgn0010043	0.236412	-0.617271	0.196078	0.969429	1	mRNA	CG4371	Glutathione S transferase D7	48340
FBgn0010044	-1.43524	0.590876	7.54262	0.210767	1	mRNA	CG4421	Glutathione S transferase D8	48341
FBgn0010051	-0.00750395	4.29032	0.000529912	0.999554	1	mRNA	CG1063	Inositol 1%2C4%2C5%2C-tris-phosphate receptor	40664
FBgn0010052	0.292018	-0.308231	0.252181	0.965998	1	mRNA	CG8425	Juvenile hormone esterase	36780
FBgn0010053	0.177768	3.62327	0.2865	0.9647	1	mRNA	CG15101	Juvenile hormone epoxide hydrolase 1	251984
FBgn0010078	0.143285	7.26541	0.172206	0.97414	1	mRNA	CG3661	Ribosomal protein L23	37628
FBgn0010097	0.417658	2.57772	1.27276	0.843852	1	mRNA	CG17566	gamma-Tubulin at 37C	35199
FBgn0010100	0.186526	7.847	0.191652	0.970591	1	mRNA	CG9244	Aconitase	44149
FBgn0010105	-0.138442	-0.422648	0.0783987	0.987384	1	mRNA	CG17943	commissureless	39717
FBgn0010109	-0.690233	-1.56916	1.16501	0.847367	1	mRNA	CG8704	deadpan	35800
FBgn0010113	-0.213531	3.04674	0.378348	0.94432	1	mRNA	CG15532	headcase	43604
FBgn0010114	0.824632	-0.120199	0.979525	0.858693	1	mRNA	CG2040	hikaru genki	35949
FBgn0010173	0.190607	4.41126	0.331853	0.954707	1	mRNA	CG9633	Replication Protein A 70	40972
FBgn0010194	0.128148	0.998847	0.11257	0.985928	1	mRNA	CG6407	Wnt oncogene analog 5	32838
FBgn0010197	-1.79721	-1.88438	6.06304	0.334896	1	mRNA	CG33114	Guanyl cyclase at 32E	34553
FBgn0010198	0.149035	7.48985	0.199844	0.968731	1	mRNA	CG2033	Ribosomal protein S15Aa	44150
FBgn0010213	0.057211	4.90697	0.0287601	0.987384	1	mRNA	CG8905	Superoxide dismutase 2 (Mn)	36878
FBgn0010215	0.313439	3.72008	0.805733	0.882115	1	mRNA	CG17947	alpha Catenin	40517
FBgn0010217	0.257785	8.95739	0.557303	0.914811	1	mRNA	CG11154	ATP synthase%2C beta subunit	43829
FBgn0010220	-0.106463	2.80789	0.0955202	0.986454	1	mRNA	CG12759	DEAD box protein 45A	35917
FBgn0010222	-2.01979	4.87841	29.0992	2.07527e-05	2	mRNA	CG18466	NAD-dependent methylenetetrahydrofolate dehydrogenase	47895
FBgn0010223	-0.0746905	2.62442	0.0452984	0.987384	1	mRNA	CG12232	G protein alpha f subunit	39861
FBgn0010225	-0.511655	6.54557	2.50405	0.795636	1	mRNA	CG1106	Gelsolin	46008
FBgn0010226	0.00165583	6.11611	7.82629e-06	0.999647	1	mRNA	CG8938	Glutathione S transferase S1	36927
FBgn0010228	0.145526	4.86911	0.18197	0.971498	1	mRNA	CG17921	HMG protein Z	37480
FBgn0010235	0.245562	3.81796	0.557186	0.914811	1	mRNA	CG5433	Kinesin light chain	39445
FBgn0010238	0.134912	3.74203	0.171761	0.97414	1	mRNA	CG12369	Lachesin	36363
FBgn0010240	0.151146	1.06267	0.1355	0.98348	1	mRNA	CG17336	Ligand-gated chloride channel homolog 3	32554
FBgn0010241	0.568521	2.97727	2.84647	0.755461	1	mRNA	CG8523	Multi drug resistance 50	36582
FBgn0010246	0.0928405	6.10058	0.0828166	0.987384	1	mRNA	CG9155	Myosin 61F	38153
FBgn0010247	0.438262	2.36591	1.22248	0.847093	1	mRNA	CG40411	Poly-(ADP-ribose) polymerase	3355109
FBgn0010258	-0.676548	-0.810213	1.29239	0.843852	1	mRNA	CG9654	RNA-binding protein 4	41668
FBgn0010263	-0.136176	3.91103	0.105916	0.98605	1	mRNA	CG3151	RNA-binding protein 9	33498
FBgn0010265	0.114986	7.45122	0.115994	0.984545	1	mRNA	CG13389	Ribosomal protein S13	34149
FBgn0010269	-0.0315226	2.88238	0.0084985	0.993579	1	mRNA	CG15793	Downstream of raf1	31872
FBgn0010278	0.248895	4.97583	0.500544	0.920814	1	mRNA	CG4817	Structure specific recognition protein	37767
FBgn0010280	-0.0886606	4.74135	0.0769214	0.987384	1	mRNA	CG5444	TBP-associated factor 4	39765
FBgn0010282	0.113437	4.277	0.0978192	0.986337	1	mRNA	CG10281	Transcription factor IIFalpha	40790
FBgn0010287	0.0784671	0.740829	0.0356284	0.987384	1	mRNA	CG7562	TBP-related factor	34102
FBgn0010288	-0.0709545	4.32308	0.0474165	0.987384	1	mRNA	CG4265	Ubiquitin carboxy-terminal hydrolase	33397
FBgn0010292	0.374526	3.184	1.0916	0.851752	1	mRNA	CG1430	by S6	31701
FBgn0010300	0.456023	4.21633	1.83985	0.828597	1	mRNA	CG10719	brain tumor	35197
FBgn0010303	0.0864807	4.31712	0.069269	0.987384	1	mRNA	CG4353	hemipterous	32256
FBgn0010309	-0.0700765	2.06229	0.0357952	0.987384	1	mRNA	CG10739	pigeon	35200
FBgn0010313	0.0339985	3.30026	0.0105672	0.992978	1	mRNA	CG2530	corto	40616
FBgn0010314	0.12374	1.57254	0.102181	0.986283	1	mRNA	CG3738	Cyclin-dependent kinase subunit 30A	34250
FBgn0010315	0.403763	2.72038	1.19005	0.847367	1	mRNA	CG9096	Cyclin D	32551
FBgn0010316	0.335612	2.45264	0.906027	0.86678	1	mRNA	CG1772	dacapo	36001
FBgn0010317	0.0615637	2.23645	0.0277634	0.987384	1	mRNA	CG10308	Cyclin J	38428
FBgn0010323	1.08789	-2.57048	1.30711	0.843056	1	mRNA	CG2851	Goosecoid	33240
FBgn0010328	0.20932	5.34441	0.41453	0.937561	1	mRNA	CG5965	without children	47249
FBgn0010329	-1.31337	-1.62312	3.80815	0.630665	1	mRNA	CG1543	Tyramine beta hydroxylase	31718
FBgn0010333	0.205767	4.68625	0.386743	0.942462	1	mRNA	CG2248	Rac1	38146
FBgn0010339	0.368297	4.24692	1.14005	0.848367	1	mRNA	CG8340	upstream of RpIII128	36288
FBgn0010340	0.273416	2.86556	0.668721	0.897388	1	mRNA	CG9852	upstream of RpII140	41720
FBgn0010341	0.109134	4.8459	0.10573	0.98605	1	mRNA	CG12530	Cdc42	32981
FBgn0010342	0.0992533	3.1634	0.0801407	0.987384	1	mRNA	CG1825	Microtubule-associated protein 60	35991
FBgn0010348	0.405157	6.55031	1.49202	0.840307	1	mRNA	CG8385	ADP ribosylation factor at 79F	40506
FBgn0010350	0.0335908	3.75947	0.0104267	0.992978	1	mRNA	CG7962	CDP diglyceride synthetase	43950
FBgn0010352	-0.12704	7.15484	0.120638	0.98348	1	mRNA	CG11661	Neural conserved at 73EF	39899
FBgn0010355	0.107386	4.14523	0.109139	0.98605	1	mRNA	CG17603	TBP-associated factor 1	40813
FBgn0010356	0.146673	2.44606	0.167256	0.975621	1	mRNA	CG7704	TBP-associated factor 5	47900
FBgn0010357	0.385642	5.73028	1.42599	0.842623	1	mRNA	CG18211	betaTrypsin	47901
FBgn0010358	0.559738	-2.57573	0.365904	0.947584	1	mRNA	CG12351	deltaTrypsin	48343
FBgn0010379	-0.177765	4.54472	0.310185	0.960442	1	mRNA	CG4006	Akt1	41957
FBgn0010380	0.0312672	4.27866	0.00940121	0.993045	1	mRNA	CG12532	Adaptor Protein complex 1/2%2C beta subunit	32987
FBgn0010382	0.247642	3.92932	0.5489	0.915891	1	mRNA	CG3938	Cyclin E	34924
FBgn0010383	-0.145231	2.87673	0.16536	0.976012	1	mRNA	CG6816	Cytochrome P450-18a1	32858
FBgn0010385	-0.342766	-0.873572	0.42258	0.937175	1	mRNA	CG1385	Defensin	36047
FBgn0010387	-0.0314824	6.07392	0.00844405	0.993579	1	mRNA	CG8627	Diazepam-binding inhibitor	38784
FBgn0010389	-0.333112	1.82615	0.833198	0.878429	1	mRNA	CG7223	heartless	42160
FBgn0010391	0.126996	4.54015	0.149407	0.980229	1	mRNA	CG2522	GTP-binding protein	47251
FBgn0010395	-0.0495788	2.63416	0.020531	0.987384	1	mRNA	CG1762	Integrin betanu subunit	35368
FBgn0010397	-0.0118626	4.08676	0.00132646	0.999485	1	mRNA	CG10119	Lamin C	36615
FBgn0010398	0.348065	0.58517	0.689046	0.893554	1	mRNA	CG6098	Leucine-rich repeat 47	34449
FBgn0010399	0.379748	-1.87937	0.210049	0.96842	1	mRNA	CG2902	NMDA receptor 1	40665
FBgn0010406	-0.416619	3.82138	1.60113	0.837172	1	mRNA	CG8194	Ribonuclease X25	38885
FBgn0010407	-0.248963	-0.990087	0.202343	0.96842	1	mRNA	CG4926	Ror	34367
FBgn0010408	-0.0549941	7.66321	0.0275348	0.987384	1	mRNA	CG3395	Ribosomal protein S9	39108
FBgn0010409	-0.00927846	7.96057	0.000816911	0.999554	1	mRNA	CG6510	Ribosomal protein L18A	36985
FBgn0010411	-0.0862507	7.22204	0.0745518	0.987384	1	mRNA	CG8900	Ribosomal protein S18	37292
FBgn0010412	-0.0234172	6.96045	0.00542245	0.995994	1	mRNA	CG4464	Ribosomal protein S19a	32635
FBgn0010414	-0.381289	-0.77102	0.470951	0.924902	1	mRNA	CG4545	Serotonin transporter	37895
FBgn0010415	-0.168557	5.22817	0.264855	0.965998	1	mRNA	CG10497	Syndecan	37447
FBgn0010416	0.240741	3.17631	0.499855	0.920814	1	mRNA	CG9984	TH1	32607
FBgn0010417	-0.524144	3.41743	2.46159	0.795636	1	mRNA	CG32211	TBP-associated factor 6	40134
FBgn0010421	0.184033	2.14105	0.26378	0.965998	1	mRNA	CG6538	Transcription factor TFIIFbeta	41290
FBgn0010422	0.375902	3.39135	1.11918	0.850315	1	mRNA	CG3710	RNA polymerase II elongation factor	34883
FBgn0010423	-0.06199	2.92859	0.0322115	0.987384	1	mRNA	CG9073	Troponin C at 47D	36195
FBgn0010424	0.513069	4.48223	2.21179	0.820938	1	mRNA	CG7930	Troponin C at 73F	39916
FBgn0010425	0.451153	6.1967	1.96282	0.828597	1	mRNA	CG18681	epsilonTrypsin	49080
FBgn0010431	0.382288	3.56895	1.11993	0.850315	1	mRNA	CG18543	matrimony	38958
FBgn0010434	-0.283021	5.41193	0.798535	0.882653	1	mRNA	CG11949	coracle	37205
FBgn0010435	-0.359034	5.62265	1.24739	0.843852	1	mRNA	CG2727	epithelial membrane protein	37999
FBgn0010438	0.207851	2.53166	0.307124	0.960725	1	mRNA	CG4337	mitochondrial single stranded DNA-binding protein	41968
FBgn0010441	-0.487878	2.51287	1.78931	0.829521	1	mRNA	CG5974	pelle	43283
FBgn0010452	-0.0658194	-0.0143679	0.0188567	0.987384	1	mRNA	CG11280	tartan	39491
FBgn0010453	-0.198775	-0.748602	0.135062	0.98348	1	mRNA	CG4698	Wnt oncogene analog 4	34007
FBgn0010470	0.240262	5.02565	0.519231	0.918205	1	mRNA	CG9847	FK506-binding protein 14 ortholog	37449
FBgn0010473	0.0206952	2.07563	0.00324915	0.997756	1	mRNA	CG15427	turtle	46015
FBgn0010482	0.531124	5.2205	1.6015	0.837172	1	mRNA	CG9432	lethal (2) 01289	46017
FBgn0010488	-0.042534	7.17872	0.018311	0.987384	1	mRNA	CG3845	NAT1	46020
FBgn0010497	1.1774	4.92886	12.7969	0.0286976	2	mRNA	CG5304	Dietary and metabolic glutamate transporter	47253
FBgn0010501	0.185347	3.39942	0.240252	0.965998	1	mRNA	CG5370	Death caspase-1	37729
FBgn0010504	-1.1275	3.69403	8.54467	0.144598	1	mRNA	CG11546	kermit	46027
FBgn0010516	-0.237457	5.75734	0.538164	0.916513	1	mRNA	CG8996	walrus	36252
FBgn0010520	0.588241	2.22879	2.6079	0.782353	1	mRNA	CG4539	Bekka	46032
FBgn0010531	-0.152134	2.32488	0.184318	0.971498	1	mRNA	CG17753	Copper chaperone for superoxide dismutase	46035
FBgn0010548	0.0573363	4.49116	0.0315343	0.987384	1	mRNA	CG11140	Aldehyde dehydrogenase type III	45398
FBgn0010549	0.110578	-0.239844	0.0481061	0.987384	1	mRNA	CG8799	lethal (2) 03659	47905
FBgn0010551	0.415488	6.0307	1.7224	0.835695	1	mRNA	CG15081	Prohibitin 2	46038
FBgn0010575	0.0434987	4.33273	0.0181852	0.987384	1	mRNA	CG5580	scribbler	44027
FBgn0010583	0.123582	2.83468	0.131738	0.98348	1	mRNA	CG3727	dreadlocks	33262
FBgn0010590	0.127734	4.35037	0.154845	0.978291	1	mRNA	CG8392	Proteasome beta1 subunit	46058
FBgn0010591	0.396684	4.60741	1.45405	0.842623	1	mRNA	CG8946	Sphingosine-1-phosphate lyase	46059
FBgn0010602	0.21529	4.73382	0.401106	0.940606	1	mRNA	CG3018	lesswright	33226
FBgn0010607	0.363311	2.3605	0.932482	0.862563	1	mRNA	CG8886	lethal (2) 05714	46066
FBgn0010611	0.0368178	5.61383	0.0131647	0.991977	1	mRNA	CG4311	HMG Coenzyme A synthase	44154
FBgn0010612	0.118008	4.37597	0.104324	0.98605	1	mRNA	CG6105	ATP synthase	46069
FBgn0010620	-0.135225	3.4737	0.159957	0.976341	1	mRNA	CG10939	NA	44155
FBgn0010621	0.6457	5.83817	3.3131	0.697347	1	mRNA	CG8439	T-complex Chaperonin 5	36308
FBgn0010622	0.133377	2.15276	0.146117	0.980757	1	mRNA	CG9893	Dynactin 3%2C p24 subunit	46074
FBgn0010638	0.600494	4.08306	3.21889	0.710844	1	mRNA	CG10130	Sec61 beta subunit	46080
FBgn0010651	0.694328	4.22033	3.88983	0.617676	1	mRNA	CG15095	Major Facilitator Superfamily Transporter 14	46085
FBgn0010660	0.163186	3.88143	0.240055	0.965998	1	mRNA	CG3820	Nucleoporin 214kD	46091
FBgn0010741	0.256231	4.16352	0.540209	0.916429	1	mRNA	CG6302	lethal (3) 01239	46121
FBgn0010747	0.170435	4.95586	0.27487	0.965998	1	mRNA	CG4659	Signal recognition particle protein 54k	38593
FBgn0010750	-0.480581	3.40812	2.13296	0.822686	1	mRNA	CG2503	antimeros	40593
FBgn0010762	0.0465341	3.39375	0.0199378	0.987384	1	mRNA	CG32067	simjang	39212
FBgn0010768	0.0885059	1.19046	0.0388389	0.987384	1	mRNA	CG5557	squeeze	42300
FBgn0010770	0.576555	3.57113	2.33528	0.809311	1	mRNA	CG5786	peter pan	42502
FBgn0010772	0.0963923	3.43166	0.0807663	0.987384	1	mRNA	CG2179	Xe7	40699
FBgn0010774	0.692959	4.60471	4.18656	0.579776	1	mRNA	CG1101	RNA and export factor binding protein 1	44029
FBgn0010786	0.471477	5.1849	2.17082	0.822272	1	mRNA	CG9165	lethal (3) 02640	46140
FBgn0010803	0.542589	3.10939	2.55734	0.786479	1	mRNA	CG9735	Tryptophanyl-tRNA synthetase	45399
FBgn0010808	0.0339132	4.80927	0.0105838	0.992978	1	mRNA	CG1715	lethal (3) 03670	43672
FBgn0010812	0.413453	3.13187	1.52148	0.838626	1	mRNA	CG2708	NA	44910
FBgn0010825	0.157499	4.22189	0.237476	0.965998	1	mRNA	CG6964	Grunge	46156
FBgn0010830	0.00762543	2.64675	0.000513632	0.999554	1	mRNA	CG11238	lethal (3) 04053	46158
FBgn0010877	-0.228643	4.07918	0.486836	0.923662	1	mRNA	CG7129	lethal (3) 05822	47260
FBgn0010894	-0.0993988	2.34953	0.0801569	0.987384	1	mRNA	CG10624	sinuous	46187
FBgn0010905	0.0287382	4.19959	0.00783529	0.994346	1	mRNA	CG16757	Spinophilin	46194
FBgn0010909	-0.117606	5.03871	0.129872	0.98348	1	mRNA	CG16973	misshapen	44030
FBgn0010926	-0.115856	5.05577	0.129352	0.98348	1	mRNA	CG5824	lethal (3) 07882	46201
FBgn0011016	0.635703	4.23803	3.23131	0.709151	1	mRNA	CG5474	Signal sequence receptor beta	39768
FBgn0011020	-0.31071	1.06107	0.58292	0.91155	1	mRNA	CG10061	Spindle assembly abnormal 4 ortholog (C. elegans)	40859
FBgn0011202	-0.21192	4.01954	0.433217	0.934897	1	mRNA	CG1768	diaphanous	35340
FBgn0011204	0.255856	4.74551	0.643364	0.900135	1	mRNA	CG12086	cueball	38174
FBgn0011205	0.317934	5.30692	0.999318	0.85654	1	mRNA	CG5725	fumble	46234
FBgn0011206	-0.767146	4.3379	1.35005	0.843056	1	mRNA	CG4760	boule	39049
FBgn0011207	0.502564	4.13733	2.3551	0.809037	1	mRNA	CG3959	pelota	34286
FBgn0011211	0.115033	9.05752	0.0963943	0.986454	1	mRNA	CG3612	bellwether	37617
FBgn0011217	0.123278	6.24779	0.153109	0.978913	1	mRNA	CG7425	effete	41785
FBgn0011224	-0.0218747	3.72289	0.00415583	0.996882	1	mRNA	CG31000	hephaestus	48571
FBgn0011225	-0.276894	5.70332	0.69331	0.893554	1	mRNA	CG5695	jaguar	42889
FBgn0011227	0.180338	4.34283	0.226046	0.966717	1	mRNA	CG8764	oxen	45401
FBgn0011230	-0.125971	6.07483	0.156636	0.977756	1	mRNA	CG14472	purity of essence	46243
FBgn0011232	0.0347356	3.36399	0.0109183	0.992978	1	mRNA	CG3766	scattered	47942
FBgn0011236	0.138073	3.63943	0.170113	0.974968	1	mRNA	CG5575	ken and barbie	37785
FBgn0011239	-1.55347	0.270916	4.27704	0.566249	1	mRNA	CG31733	male sterile (2) 35Ci	49529
FBgn0011241	0.0769316	1.503	0.0396011	0.987384	1	mRNA	CG10536	crossbronx	47272
FBgn0011244	-1.09146	4.54757	1.08877	0.851752	1	mRNA	CG2830	Heat shock protein 60 related	48572
FBgn0011259	0.511127	1.30413	1.68912	0.836876	1	mRNA	CG18405	Sema-1a	34192
FBgn0011260	0.460939	4.46633	1.63237	0.837033	1	mRNA	CG4700	Sema-2a	36846
FBgn0011270	-1.07204	2.5236	1.13953	0.848367	1	mRNA	CG17645	Pglym87	46246
FBgn0011272	-0.00221543	7.23115	4.47826e-05	0.999647	1	mRNA	CG4651	Ribosomal protein L13	34329
FBgn0011274	-0.234708	3.83986	0.51399	0.918355	1	mRNA	CG6794	Dorsal-related immunity factor	35045
FBgn0011279	0.516408	-0.335164	1.17641	0.847367	1	mRNA	CG10436	Odorant-binding protein 69a	39411
FBgn0011280	0.501407	0.81712	0.994034	0.856869	1	mRNA	CG1668	Odorant-binding protein 19d	33040
FBgn0011282	0.334967	0.955411	0.651141	0.898913	1	mRNA	CG1176	Odorant-binding protein 84a	40874
FBgn0011284	-0.0317918	8.22963	0.00976782	0.993045	1	mRNA	CG11276	Ribosomal protein S4	39484
FBgn0011286	0.0416858	4.6828	0.00962264	0.993045	1	mRNA	CG10844	Ryanodine receptor	49090
FBgn0011288	0.720311	-0.683458	0.626223	0.904977	1	mRNA	CG40452	Synaptosomal-associated protein 25kDa	3355084
FBgn0011289	-0.382705	4.09118	1.31204	0.843056	1	mRNA	CG5930	Transcription factor IIA L	43284
FBgn0011290	0.188181	1.79787	0.267032	0.965998	1	mRNA	CG17358	TBP-associated factor 12	41406
FBgn0011291	0.160966	1.45993	0.183774	0.971498	1	mRNA	CG4079	TBP-associated factor 11	34293
FBgn0011296	0.19879	4.03795	0.34096	0.951672	1	mRNA	CG4533	lethal (2) essential for life	37744
FBgn0011297	-0.113714	2.18451	0.104298	0.98605	1	mRNA	CG4084	lethal (2) neighbor of tid	37754
FBgn0011300	0.0166411	3.92726	0.00245356	0.998263	1	mRNA	CG8224	baboon	35900
FBgn0011305	0.102292	2.69576	0.0818784	0.987384	1	mRNA	CG5655	Repressor splicing factor 1	34370
FBgn0011327	0.0130299	4.59543	0.00168376	0.999328	1	mRNA	CG3431	Ubiquitin carboxy-terminal hydrolase L5 ortholog	39102
FBgn0011335	0.283633	1.93301	0.56944	0.911882	1	mRNA	CG6801	lethal (3) j2D3	39374
FBgn0011336	0.366388	5.01326	1.27424	0.843852	1	mRNA	CG7748	Oligosaccharyl transferase 3	43005
FBgn0011361	0.258787	4.43767	0.61207	0.906801	1	mRNA	CG9160	NADH dehydrogenase (ubiquinone) acyl carrier protein	38154
FBgn0011455	0.119811	4.2384	0.117362	0.984189	1	mRNA	CG9762	NADH dehydrogenase (ubiquinone) SGDH subunit	46260
FBgn0011474	0.285236	3.39131	0.661847	0.898317	1	mRNA	CG3307	SET domain containing 8	41743
FBgn0011476	0.296522	0.0710563	0.468347	0.925387	1	mRNA	CG14865	lethal (3) neo43	41851
FBgn0011481	0.372131	4.31519	1.20426	0.847367	1	mRNA	CG7187	Sequence-specific single-stranded DNA-binding protein	42177
FBgn0011509	0.517735	2.28907	2.22067	0.820523	1	mRNA	CG33162	Signal recognition particle receptor beta	47283
FBgn0011554	0.731403	1.38188	3.70498	0.650128	1	mRNA	CG12386	etaTrypsin	36217
FBgn0011555	0.829949	5.97981	6.70125	0.272866	1	mRNA	CG12385	thetaTrypsin	36218
FBgn0011556	0.182144	3.8167	0.279359	0.965998	1	mRNA	CG12387	zetaTrypsin	36216
FBgn0011559	-0.969923	5.43405	0.84555	0.876555	1	mRNA	CG7157	Accessory gland protein 36DE	35096
FBgn0011566	-0.1427	2.79712	0.167208	0.975621	1	mRNA	CG13761	SET and MYND domain containing%2C class 3	44554
FBgn0011569	-0.873269	-1.1165	1.51456	0.839719	1	mRNA	CG6577	cannonball	45432
FBgn0011570	0.225382	3.42451	0.472656	0.924806	1	mRNA	CG17158	capping protein beta	33346
FBgn0011571	0.248871	3.9721	0.323927	0.95641	1	mRNA	CG3606	cabeza	32587
FBgn0011573	0.139356	4.15746	0.181907	0.971498	1	mRNA	CG12019	Cdc37	38232
FBgn0011576	0.0382796	3.97213	0.0134881	0.991513	1	mRNA	CG3466	Cytochrome P450-4d2	31192
FBgn0011581	-0.145489	-0.171398	0.0922912	0.987175	1	mRNA	CG6440	Myosuppressin	44324
FBgn0011584	-0.153747	5.15342	0.227915	0.966699	1	mRNA	CG4758	Translocation protein 1	34333
FBgn0011586	0.144953	3.80531	0.18711	0.970838	1	mRNA	CG1871	enhancer of rudimentary	43951
FBgn0011589	-0.49469	-1.22563	0.733443	0.888189	1	mRNA	CG5076	Eag-like K[+] channel	37047
FBgn0011591	0.113215	1.55548	0.0984284	0.986337	1	mRNA	CG10580	fringe	40314
FBgn0011592	-7.26382e-05	3.30309	4.61468e-08	0.999906	1	mRNA	CG8581	frazzled	36377
FBgn0011596	-0.624959	0.995527	0.696332	0.893424	1	mRNA	CG4568	fuzzy onions	42745
FBgn0011603	-0.540728	3.71012	2.70843	0.769067	1	mRNA	CG15444	inebriated	33659
FBgn0011604	0.0768074	4.25864	0.0561614	0.987384	1	mRNA	CG8625	Imitation SWI	36390
FBgn0011606	-0.341306	3.6716	0.898509	0.868085	1	mRNA	CG8590	Kinesin-like protein at 3A	31240
FBgn0011638	0.757944	5.2537	4.21453	0.57848	1	mRNA	CG10922	La autoantigen-like	35305
FBgn0011640	0.0101986	4.08031	0.000968722	0.999554	1	mRNA	CG8597	lark	38811
FBgn0011642	0.484595	3.14505	2.08018	0.826755	1	mRNA	CG32018	Zyxin	317824
FBgn0011648	-0.189763	3.78697	0.337828	0.952913	1	mRNA	CG12399	Mothers against dpp	33529
FBgn0011653	1.77468	-2.57679	3.13056	0.727542	1	mRNA	CG15002	masquerade	38499
FBgn0011655	-0.23497	3.45482	0.516019	0.918205	1	mRNA	CG1775	Medea	43725
FBgn0011656	0.210459	3.28031	0.403267	0.940214	1	mRNA	CG1429	Myocyte enhancer factor 2	36032
FBgn0011659	-0.439052	1.93271	1.5517	0.837209	1	mRNA	CG11482	Mlh1	35796
FBgn0011660	0.196815	2.07296	0.297194	0.963101	1	mRNA	CG8169	Pms2	36705
FBgn0011661	0.22908	6.45534	0.471542	0.924902	1	mRNA	CG10701	Moesin	31816
FBgn0011666	0.253085	2.52672	0.529579	0.918205	1	mRNA	CG5099	musashi	43087
FBgn0011668	-1.07388	2.9989	1.39092	0.842623	1	mRNA	CG9074	Male-specific RNA 57Da	47954
FBgn0011669	-1.14467	2.21189	1.32273	0.843056	1	mRNA	CG5016	Male-specific RNA 57Db	43122
FBgn0011670	-0.80902	1.90192	0.768838	0.884101	1	mRNA	CG4986	Male-specific transcript 57Dc	43121
FBgn0011672	0.13419	5.12394	0.167408	0.975621	1	mRNA	CG3671	Malvolio	42490
FBgn0011674	0.324723	1.84286	0.840212	0.876989	1	mRNA	CG11312	inscuteable	37355
FBgn0011692	0.444483	2.88997	1.6654	0.837033	1	mRNA	CG1258	pavarotti	38515
FBgn0011693	2.31823	0.618452	7.02152	0.249285	1	mRNA	CG4899	Photoreceptor dehydrogenase	39812
FBgn0011694	-1.17092	5.28836	1.17545	0.847367	1	mRNA	CG2665	Ejaculatory bulb protein II	326108
FBgn0011695	0.00497647	7.14599	0.000218344	0.999554	1	mRNA	CG11390	Ejaculatory bulb protein III	49821
FBgn0011701	0.10592	-0.508204	0.0472486	0.987384	1	mRNA	CG31240	reversed polarity	47285
FBgn0011703	0.339513	4.57982	0.930612	0.862614	1	mRNA	CG5371	Ribonucleoside diphosphate reductase large subunit	34392
FBgn0011704	0.566703	5.07723	2.93226	0.746191	1	mRNA	CG8975	Ribonucleoside diphosphate reductase small subunit	36280
FBgn0011705	0.218407	3.64929	0.36026	0.94789	1	mRNA	CG9552	rolling stone	34222
FBgn0011706	0.859725	-2.45272	0.932693	0.862563	1	mRNA	CG4319	reaper	40015
FBgn0011708	-0.122619	4.2133	0.145842	0.980757	1	mRNA	CG4214	Syntaxin 5	34966
FBgn0011710	0.122793	3.76082	0.117856	0.984189	1	mRNA	CG1403	Septin 1	33114
FBgn0011715	0.0652801	2.86018	0.0337295	0.987384	1	mRNA	CG1064	Snf5-related 1	40657
FBgn0011722	1.13467	4.24024	10.7247	0.0635126	1	mRNA	CG11527	Tiggrin	33896
FBgn0011723	0.520181	1.8608	1.80979	0.828813	1	mRNA	CG7260	brachyenteron	39349
FBgn0011725	-0.427325	5.17287	1.20315	0.847367	1	mRNA	CG31137	twin	42880
FBgn0011726	0.389261	6.12945	1.28179	0.843852	1	mRNA	CG4254	twinstar	37841
FBgn0011737	0.0821777	2.81896	0.0594475	0.987384	1	mRNA	CG4488	Wee1 kinase	33965
FBgn0011739	-0.0875755	3.93652	0.0722584	0.987384	1	mRNA	CG12072	warts	43651
FBgn0011740	-0.144628	2.92824	0.18422	0.971498	1	mRNA	CG18802	alpha-Mannosidase class II a	41126
FBgn0011741	-0.11834	3.35195	0.125915	0.98348	1	mRNA	CG11678	Actin-related protein 6	32514
FBgn0011742	0.245799	5.33368	0.499991	0.920814	1	mRNA	CG9901	Actin-related protein 2	32623
FBgn0011743	-1.18693	1.19616	1.93633	0.828597	1	mRNA	CG5409	Actin-related protein 53D	36879
FBgn0011745	0.211088	4.20594	0.416815	0.937175	1	mRNA	CG6174	Actin-related protein 1	41566
FBgn0011746	0.354497	2.12458	0.97617	0.858943	1	mRNA	CG8084	anachronism	35913
FBgn0011747	0.0839479	4.98399	0.0659562	0.987384	1	mRNA	CG1651	Ankyrin	43770
FBgn0011754	0.0552934	5.06765	0.0288724	0.987384	1	mRNA	CG1830	Phosphorylase kinase gamma	32120
FBgn0011758	0.757575	-2.34358	0.808431	0.882115	1	mRNA	CG5529	BarH1	32724
FBgn0011760	0.342255	5.98722	1.04112	0.853853	1	mRNA	CG6998	cut up	31405
FBgn0011761	0.197894	7.57779	0.312987	0.95978	1	mRNA	CG4193	deadhead	31444
FBgn0011762	0.425702	0.65075	1.12574	0.850047	1	mRNA	CG7108	DNA polymerase alpha 50kD	38942
FBgn0011763	0.160939	4.75111	0.206384	0.96842	1	mRNA	CG4654	DP transcription factor	36461
FBgn0011766	-0.0133574	4.47752	0.00161773	0.999373	1	mRNA	CG6376	E2F transcription factor 1	42550
FBgn0011768	-0.0427395	5.45277	0.0176561	0.987384	1	mRNA	CG6598	Formaldehyde dehydrogenase	41311
FBgn0011769	-0.0619347	1.80073	0.0274743	0.987384	1	mRNA	CG4205	Ferredoxin 1	39070
FBgn0011770	-0.485297	5.3036	2.226	0.820523	1	mRNA	CG2227	GIP-like	31960
FBgn0011771	0.108519	2.97181	0.100436	0.986283	1	mRNA	CG5837	HEM-protein	40462
FBgn0011774	0.0978608	1.78518	0.0664733	0.987384	1	mRNA	CG5247	Inverted repeat-binding protein	117419
FBgn0011785	0.222882	4.5525	0.463237	0.926336	1	mRNA	CG31132	BRWD3	42898
FBgn0011787	0.458554	2.82127	1.82215	0.828597	1	mRNA	CG5012	mitochondrial ribosomal protein L12	44326
FBgn0011802	-0.379754	2.42938	1.23789	0.843852	1	mRNA	CG6539	Gemin3	39195
FBgn0011817	-0.0882938	2.92264	0.0588832	0.987384	1	mRNA	CG7892	nemo	38890
FBgn0011818	0.369137	3.01388	1.04791	0.853744	1	mRNA	CG9884	out at first	33435
FBgn0011822	0.42191	3.12174	1.27607	0.843852	1	mRNA	CG13374	pepsinogen-like	30984
FBgn0011824	-0.24451	3.72254	0.304211	0.96122	1	mRNA	CG4038	NA	37397
FBgn0011826	0.39908	4.70746	1.33792	0.843056	1	mRNA	CG9842	Protein phosphatase 2B at 14D	32624
FBgn0011828	-0.240777	4.91571	0.521687	0.918205	1	mRNA	CG12002	Peroxidasin	38326
FBgn0011829	0.287332	1.00928	0.501609	0.920814	1	mRNA	CG14396	Ret oncogene	43875
FBgn0011832	0.429634	3.38188	1.34281	0.843056	1	mRNA	CG17240	Serine protease 12	33406
FBgn0011834	0.0810779	4.16985	0.0626086	0.987384	1	mRNA	CG2071	Serine protease 6	33073
FBgn0011836	0.071055	2.86824	0.0428535	0.987384	1	mRNA	CG6711	TBP-associated factor 2	39164
FBgn0011837	-0.278897	4.31324	0.750926	0.885985	1	mRNA	CG4070	Tis11 homolog	32222
FBgn0011987	-0.598648	-2.3918	0.510805	0.918517	1	tRNA	CR30024	transfer RNA:Selenocysteine-TCA 1-1	3771925
FBgn0012034	0.522981	7.48994	2.49408	0.795636	1	mRNA	CG9390	Acetyl Coenzyme A synthase	40348
FBgn0012036	-0.253017	7.39961	0.54447	0.915891	1	mRNA	CG3752	Aldehyde dehydrogenase	34256
FBgn0012037	-0.0430764	5.47641	0.0181245	0.987384	1	mRNA	CG8827	Angiotensin converting enzyme	34805
FBgn0012042	-2.57148	-0.201131	8.37002	0.154213	1	mRNA	CG10146	Attacin-A	36636
FBgn0012051	-0.0925915	3.82238	0.0795083	0.987384	1	mRNA	CG7563	Calpain-A	37232
FBgn0012058	-0.0444643	4.2143	0.0168375	0.987384	1	mRNA	CG8610	Cell division cycle 27 ortholog	38798
FBgn0012344	-0.839812	-1.1356	1.48626	0.841439	1	mRNA	CG8348	Diuretic hormone 44	41170
FBgn0013263	0.109946	0.443141	0.0666568	0.987384	1	mRNA	CG33261	Trithorax-like	2768981
FBgn0013269	0.532499	6.41841	2.1805	0.822272	1	mRNA	CG6226	FK506-binding protein 1	41860
FBgn0013272	-0.451611	7.63464	2.05599	0.828041	1	mRNA	CG5820	Gp150	37549
FBgn0013277	1.49204	-2.1997	2.99085	0.739105	1	mRNA	CG31449	Heat-shock-protein-70Ba	44921
FBgn0013279	1.00281	-2.39705	1.2868	0.843852	1	mRNA	CG6489	Heat-shock-protein-70Bc	48583
FBgn0013300	-0.866487	0.260797	1.15798	0.847367	1	mRNA	CG4479	Protamine A	34866
FBgn0013301	-1.04193	1.44678	1.3434	0.843056	1	mRNA	CG4478	Protamine B	34867
FBgn0013303	0.142496	2.94728	0.153772	0.978564	1	mRNA	CG7641	Neurocalcin	40186
FBgn0013305	-0.0246091	4.19603	0.00561577	0.995578	1	mRNA	CG3798	N-methyl-D-aspartate receptor-associated protein	36419
FBgn0013307	0.872125	3.56105	5.0508	0.455669	1	mRNA	CG8721	Ornithine decarboxylase 1	35766
FBgn0013308	0.466489	-2.77379	0.205291	0.96842	1	mRNA	CG8719	Ornithine decarboxylase 2	35767
FBgn0013323	-0.770994	-0.591681	2.21685	0.820523	1	mRNA	CG13687	Prothoracicotropic hormone	33238
FBgn0013325	-0.0878601	7.51133	0.0745728	0.987384	1	mRNA	CG7726	Ribosomal protein L11	37235
FBgn0013334	-0.227331	3.85496	0.480225	0.924391	1	mRNA	CG8884	Synapse-associated protein 47kD	41938
FBgn0013342	0.885995	1.31108	1.69616	0.836673	1	mRNA	CG17248	neuronal Synaptobrevin	38196
FBgn0013343	0.0702641	2.40511	0.0405972	0.987384	1	mRNA	CG31136	Syntaxin 1A	42854
FBgn0013347	0.231739	2.71062	0.436707	0.933637	1	mRNA	CG5163	Transcription-factor-IIA-S	42822
FBgn0013348	0.0513519	2.79873	0.00925472	0.993045	1	mRNA	CG2981	Troponin C at 41C	35473
FBgn0013432	0.277069	2.84033	0.561473	0.914302	1	mRNA	CG3717	bcn92	31186
FBgn0013435	0.38745	1.52259	1.00767	0.854827	1	mRNA	CG1362	Cdc2-related kinase	36051
FBgn0013467	0.896563	-1.07224	1.49229	0.840307	1	mRNA	CG18285	igloo	36681
FBgn0013469	-0.76652	0.935605	3.80327	0.631598	1	mRNA	CG12296	klumpfuss	39228
FBgn0013531	0.13917	0.395136	0.110754	0.98605	1	mRNA	CG18780	Mediator complex subunit 20	43952
FBgn0013548	0.0277452	2.10375	0.0056551	0.995438	1	mRNA	CG11295	lethal-(2)-denticleless	46326
FBgn0013563	0.0796258	2.49813	0.0556005	0.987384	1	mRNA	CG6760	Peroxin 1	45460
FBgn0013576	-0.375938	5.51655	1.40498	0.842623	1	mRNA	CG32464	mustard	45467
FBgn0013672	0.489062	6.75947	1.94193	0.828597	1	mRNA	CG34073	mitochondrial ATPase subunit 6	192467
FBgn0013673	0.369756	-2.102	0.244669	0.965998	1	mRNA	CG34072	mitochondrial ATPase subunit 8	192468
FBgn0013674	0.349269	8.94324	1.15115	0.848175	1	mRNA	CG34067	mitochondrial Cytochrome c oxidase subunit I	192469
FBgn0013675	0.378855	6.40857	1.43776	0.842623	1	mRNA	CG34069	mitochondrial Cytochrome c oxidase subunit II	192470
FBgn0013676	0.295019	10.2839	0.784015	0.883423	1	mRNA	CG34074	mitochondrial Cytochrome c oxidase subunit III	192471
FBgn0013678	0.244421	8.01526	0.595391	0.909305	1	mRNA	CG34090	mitochondrial Cytochrome b	192472
FBgn0013679	0.232403	3.98116	0.476042	0.924391	1	mRNA	CG34092	mitochondrial NADH-ubiquinone oxidoreductase chain 1	19893558
FBgn0013680	0.417542	3.12062	1.54457	0.837743	1	mRNA	CG34063	mitochondrial NADH-ubiquinone oxidoreductase chain 2	192474
FBgn0013681	0.350027	1.1776	0.653461	0.89857	1	mRNA	CG34076	mitochondrial NADH-ubiquinone oxidoreductase chain 3	192475
FBgn0013683	0.186385	-1.01449	0.117916	0.984189	1	mRNA	CG34086	mitochondrial NADH-ubiquinone oxidoreductase chain 4L	192477
FBgn0013684	0.265683	6.64943	0.716451	0.890433	1	mRNA	CG34083	mitochondrial NADH-ubiquinone oxidoreductase chain 5	192478
FBgn0013685	0.0983251	0.380877	0.0455197	0.987384	1	mRNA	CG34089	mitochondrial NADH-ubiquinone oxidoreductase chain 6	192479
FBgn0013686	0.0801634	11.0823	0.0627546	0.987384	1	rRNA	CR34094	mitochondrial large ribosomal RNA	261002
FBgn0013688	0.358081	-0.0523803	0.527234	0.918205	1	rRNA	CR34096	mitochondrial small ribosomal RNA	261003
FBgn0013690	0.99377	-2.24589	1.47504	0.841924	1	tRNA	CR34065	mitochondrial transfer RNA:Cysteine-GCA	261005
FBgn0013702	0.921537	-2.64098	0.892587	0.869015	1	tRNA	CR34088	mitochondrial transfer RNA:Proline-TGG	261018
FBgn0013710	0.823577	2.2947	4.5356	0.529882	1	tRNA	CR34066	mitochondrial transfer RNA:Tyrosine-GTA	261026
FBgn0013717	0.0636231	2.11231	0.0287002	0.987384	1	mRNA	CG4166	non-stop	40030
FBgn0013718	0.123249	4.31319	0.140118	0.982353	1	mRNA	CG33991	nuclear fallout	39572
FBgn0013720	-0.291882	2.01534	0.688723	0.893554	1	mRNA	CG14779	pickel	31101
FBgn0013726	0.271899	4.95391	0.63937	0.901342	1	mRNA	CG8705	peanut	35801
FBgn0013732	0.29594	2.50499	0.615769	0.90612	1	mRNA	CG3273	scrambled	35564
FBgn0013733	-0.0627137	6.25965	0.0355879	0.987384	1	mRNA	CG18076	short stop	36542
FBgn0013746	0.138494	3.56032	0.164946	0.976223	1	mRNA	CG9556	alien	34225
FBgn0013749	0.40654	3.59519	1.38332	0.842969	1	mRNA	CG11027	ADP ribosylation factor at 102F	43823
FBgn0013750	0.137896	4.4117	0.18054	0.972166	1	mRNA	CG8156	ADP ribosylation factor at 51F	36699
FBgn0013751	0.0367945	-0.916443	0.00458933	0.996819	1	mRNA	CG1072	Arrowhead	38451
FBgn0013753	0.0277065	1.05163	0.0049798	0.99652	1	mRNA	CG7959	Big brother	38198
FBgn0013756	0.323533	4.6435	0.976516	0.858943	1	mRNA	CG8274	Megator	36264
FBgn0013759	-0.0632484	4.1435	0.0380758	0.987384	1	mRNA	CG6703	CASK ortholog	42567
FBgn0013762	-0.00194395	1.99633	3.05247e-05	0.999647	1	mRNA	CG8203	Cyclin-dependent kinase 5	36727
FBgn0013763	-0.306783	6.52196	0.950416	0.86078	1	mRNA	CG5210	Imaginal disc growth factor 6	36868
FBgn0013764	-0.209125	3.30746	0.387065	0.942462	1	mRNA	CG3924	Chip	37837
FBgn0013765	-0.446341	4.06273	1.57488	0.837209	1	mRNA	CG4832	centrosomin	36491
FBgn0013770	-0.333649	7.44357	1.03569	0.854555	1	mRNA	CG6692	Cysteine proteinase-1	36546
FBgn0013771	-0.594539	3.74143	3.001	0.739105	1	mRNA	CG10246	Cytochrome P450-6a9	36663
FBgn0013772	1.44518	1.60026	12.4588	0.0329567	2	mRNA	CG10248	Cytochrome P450-6a8	36666
FBgn0013773	-0.762381	3.98871	5.38613	0.414559	1	mRNA	CG10240	Cyp6a22	49847
FBgn0013799	0.0747202	3.3595	0.0496611	0.987384	1	mRNA	CG8567	Deformed epidermal autoregulatory factor-1	40164
FBgn0013810	-0.680779	2.79627	1.43138	0.842623	1	mRNA	CG5526	Dynein heavy chain at 36C	35061
FBgn0013811	-1.20516	1.73555	3.01607	0.737182	1	mRNA	CG15804	Dynein heavy chain at 62B	38226
FBgn0013812	-0.0400603	-1.30754	0.00441655	0.996819	1	mRNA	CG3723	Dynein heavy chain at 93AB	42485
FBgn0013813	-0.525143	2.70379	1.14396	0.848259	1	mRNA	CG1842	Dynein heavy chain at 89D	43379
FBgn0013949	-0.16778	2.01643	0.227191	0.966699	1	mRNA	CG7021	Elastin-like	42970
FBgn0013953	-0.0107675	3.7385	0.000717629	0.999554	1	mRNA	CG7005	Epidermal stripes and patches	42962
FBgn0013954	0.324006	4.90825	0.921715	0.864127	1	mRNA	CG11001	FK506-binding protein 2	37214
FBgn0013972	-0.857135	0.979486	3.54615	0.670695	1	mRNA	CG1912	Guanylyl cyclase alpha-subunit at 99B	43493
FBgn0013973	0.346442	-0.722082	0.38794	0.942462	1	mRNA	CG1470	Guanylyl cyclase beta-subunit at 100B	43682
FBgn0013981	-0.00582203	5.65168	0.000296796	0.999554	1	mRNA	CG3379	Histone H4 replacement	41773
FBgn0013983	-0.0654351	1.61038	0.0307443	0.987384	1	mRNA	CG5576	immune deficiency	44339
FBgn0013987	0.0900153	4.91037	0.0739227	0.987384	1	mRNA	CG3086	MAP kinase activated protein-kinase-2	44573
FBgn0013995	-0.086824	4.43702	0.0619948	0.987384	1	mRNA	CG5685	Na/Ca-exchange protein	42481
FBgn0013997	-0.0405219	3.50141	0.0142284	0.990494	1	mRNA	CG6827	Neurexin IV	39387
FBgn0014000	0.298504	3.54548	0.762557	0.884218	1	mRNA	CG10658	Helical Factor	44038
FBgn0014002	0.160183	6.85785	0.260104	0.965998	1	mRNA	CG6988	Protein disulfide isomerase	39651
FBgn0014006	0.0183048	4.09846	0.00327968	0.997756	1	mRNA	CG4720	Apoptotic signal-regulating kinase 1	42366
FBgn0014007	0.174771	3.1383	0.270181	0.965998	1	mRNA	CG10975	Protein tyrosine phosphatase 69D	39443
FBgn0014009	-0.305368	5.04324	0.90936	0.86678	1	mRNA	CG3269	Rab2	35577
FBgn0014010	-0.117469	5.44506	0.12737	0.98348	1	mRNA	CG3664	Rab5	33418
FBgn0014011	0.144217	3.68715	0.160026	0.976341	1	mRNA	CG8556	Rac2	38831
FBgn0014018	-0.489881	4.40681	2.25726	0.818747	1	mRNA	CG11992	Relish	41087
FBgn0014019	1.30997	-1.66802	2.43019	0.800435	1	mRNA	CG5279	Rhodopsin 5	34615
FBgn0014020	-0.114228	6.32318	0.1258	0.98348	1	mRNA	CG8416	Rho1	36775
FBgn0014022	0.528339	1.74953	2.11965	0.823248	1	mRNA	CG8161	Rlb1	41139
FBgn0014023	0.422628	2.43216	1.42403	0.842623	1	mRNA	CG9378	mitochondrial ribosomal protein L47	41141
FBgn0014024	0.330049	3.76849	0.900782	0.867595	1	mRNA	CG3312	RNA-binding protein 4F	31448
FBgn0014026	0.0210493	8.47958	0.00431118	0.996882	1	mRNA	CG3314	Ribosomal protein L7A	31588
FBgn0014028	0.0327863	4.96391	0.00699863	0.994881	1	mRNA	CG3283	Succinate dehydrogenase%2C subunit B (iron-sulfur)	35590
FBgn0014029	0.083768	3.67036	0.0567809	0.987384	1	mRNA	CG4173	Septin 2	42438
FBgn0014031	-1.16127	5.57226	12.5279	0.0321162	2	mRNA	CG3926	Serine pyruvate aminotransferase	31587
FBgn0014032	0.0643796	2.78428	0.0325774	0.987384	1	mRNA	CG12117	Sepiapterin reductase	31781
FBgn0014033	-0.796324	2.5756	4.22506	0.577531	1	mRNA	CG4099	Scavenger receptor class C%2C type I	33621
FBgn0014037	-0.133395	4.81619	0.171419	0.974189	1	mRNA	CG32217	Su(Tpl)	40171
FBgn0014073	-0.531959	2.35124	2.08838	0.825879	1	mRNA	CG7525	Tie-like receptor tyrosine kinase	38559
FBgn0014075	0.375067	4.22641	1.29538	0.843852	1	mRNA	CG6850	UDP-glucose-glycoprotein glucosyltransferase	40055
FBgn0014076	0.620876	2.46044	0.482941	0.923854	1	mRNA	CG16874	Vitelline membrane 32E	34558
FBgn0014092	0.234672	2.24253	0.405592	0.939865	1	mRNA	CG4278	NA	34970
FBgn0014127	-0.115362	2.47175	0.103295	0.986226	1	mRNA	CG10726	barren	35287
FBgn0014133	-0.0771268	5.55077	0.0474696	0.987384	1	mRNA	CG1822	bifocal	32119
FBgn0014135	-0.113805	0.511338	0.0702757	0.987384	1	mRNA	CG4608	branchless	42356
FBgn0014141	0.0698483	5.98108	0.0463899	0.987384	1	mRNA	CG3937	cheerio	42066
FBgn0014143	0.566391	-2.01066	0.601677	0.907568	1	mRNA	CG5069	crocodile	40374
FBgn0014163	-0.085555	5.57965	0.0712681	0.987384	1	mRNA	CG4609	failed axon connections	39826
FBgn0014184	-0.239244	6.69196	0.569437	0.911882	1	mRNA	CG16747	Ornithine decarboxylase antizyme	36307
FBgn0014189	0.486947	4.57668	2.03662	0.828284	1	mRNA	CG7269	Helicase at 25E	33781
FBgn0014269	-0.0650638	2.30631	0.03637	0.987384	1	mRNA	CG18608	proliferation disrupter	37187
FBgn0014340	-0.508682	1.19357	1.72285	0.835695	1	mRNA	CG3025	males absent on the first	31518
FBgn0014342	0.370381	0.0369891	0.544224	0.915891	1	mRNA	CG10390	meiosis I arrest	40667
FBgn0014343	0.426578	1.81445	1.10626	0.850559	1	mRNA	CG10601	mirror	39441
FBgn0014366	0.346661	2.93381	1.06635	0.851827	1	mRNA	CG2925	noisette	40678
FBgn0014380	0.048678	3.64857	0.0213745	0.987384	1	mRNA	CG9366	Rho-like	41136
FBgn0014388	-0.1148	2.51158	0.107186	0.98605	1	mRNA	CG1921	sprouty	38424
FBgn0014391	0.286102	4.43806	0.571046	0.911882	1	mRNA	CG9032	stunted	44046
FBgn0014395	-0.630749	0.495675	1.88933	0.828597	1	mRNA	CG14620	touch insensitive larva B	33130
FBgn0014396	-0.214819	4.32859	0.417439	0.937175	1	mRNA	CG3234	timeless	33571
FBgn0014411	0.0596156	4.33022	0.0343582	0.987384	1	mRNA	CG14804	Vacuolar protein sorting 26	31144
FBgn0014417	-0.39508	3.10328	1.4103	0.842623	1	mRNA	CG13397	NA	46386
FBgn0014427	-0.615177	5.90381	3.67532	0.657465	1	mRNA	CG11899	NA	46391
FBgn0014454	0.0729003	2.9054	0.0280597	0.987384	1	mRNA	CG7216	Adult cuticle protein 1	34052
FBgn0014455	-0.000225153	5.31421	4.64001e-07	0.999906	1	mRNA	CG11654	Adenosylhomocysteinase at 13	32471
FBgn0014464	7.12825	2.62575	115.67	7.28439e-23	2	mRNA	CG33962	Chorion protein a at 7F	3885650
FBgn0014465	0.806346	3.55519	0.357962	0.948369	1	mRNA	CG15350	Chorion protein b at 7F	31785
FBgn0014466	0.516926	3.26998	0.156224	0.977767	1	mRNA	CG15351	Chorion protein c at 7F	31786
FBgn0014469	-0.607675	5.47778	3.057	0.735699	1	mRNA	CG2060	Cytochrome P450-4e2	35822
FBgn0014857	0.065959	4.41096	0.0428296	0.987384	1	mRNA	CG5825	Histone H3.3A	33736
FBgn0014859	0.0438551	-0.0342321	0.00832487	0.993579	1	mRNA	CG1864	Hormone receptor-like in 38	35332
FBgn0014861	0.264739	3.70097	0.553975	0.915558	1	mRNA	CG7538	Minichromosome maintenance 2	40973
FBgn0014863	0.13586	5.24777	0.155663	0.978049	1	mRNA	CG1019	Muscle LIM protein at 84B	40849
FBgn0014868	0.315884	4.6117	0.979174	0.858707	1	mRNA	CG9022	Oligosaccharyltransferase 48kD subunit	31849
FBgn0014869	0.165432	5.20441	0.163996	0.976341	1	mRNA	CG1721	Phosphoglyceromutase	43447
FBgn0014870	0.717136	4.16429	3.66965	0.658029	1	mRNA	CG8912	P-element somatic inhibitor	36889
FBgn0014877	0.262886	3.69193	0.619223	0.90612	1	mRNA	CG6155	Roe1	36508
FBgn0014879	0.531601	4.39902	2.21952	0.820523	1	mRNA	CG4299	Set	41844
FBgn0014906	-0.0462039	4.07336	0.0204241	0.987384	1	mRNA	CG3488	alpha/beta hydrolase2	33532
FBgn0014930	-0.03681	2.40479	0.0111592	0.992835	1	mRNA	CG2846	NA	40936
FBgn0014931	0.0163229	2.30134	0.00172788	0.999261	1	mRNA	CG2678	NA	40937
FBgn0014949	1.10125	-2.19512	1.84087	0.828597	1	mRNA	CG5264	buttonless	42664
FBgn0015000	0.22101	2.83749	0.409199	0.939163	1	mRNA	CG3469	beta subunit of type I geranylgeranyl transferase	33704
FBgn0015001	0.00977756	3.36716	0.000734529	0.999554	1	mRNA	CG7754	iotaTrypsin	36223
FBgn0015008	-0.796995	0.95173	0.86555	0.874545	1	mRNA	CG8953	alpha actinin 3	44964
FBgn0015010	0.722046	2.1525	2.81878	0.759568	1	mRNA	CG9538	Antigen 5-related	44631
FBgn0015011	-0.238231	2.21697	0.43888	0.933135	1	mRNA	CG8956	Adenosylhomocysteinase 89E	42043
FBgn0015019	0.527002	5.79348	2.11558	0.823248	1	mRNA	CG8977	Cctgamma	42029
FBgn0015024	0.120795	5.54387	0.133285	0.98348	1	mRNA	CG2028	Casein kinase Ialpha	32221
FBgn0015025	0.361884	0.309413	0.689494	0.893554	1	mRNA	CG6215	CKII-alpha subunit interactor-1	39721
FBgn0015031	0.353215	3.7565	0.780816	0.883556	1	mRNA	CG14028	cyclope	46040
FBgn0015032	-0.49493	-1.73237	0.516138	0.918205	1	mRNA	CG1438	Cytochrome P450-4c3	43663
FBgn0015033	-0.687143	1.6038	2.61961	0.782271	1	mRNA	CG4321	Cytochrome P450-4d8	38841
FBgn0015034	-1.39004	4.13067	14.4611	0.0145063	2	mRNA	CG2062	Cytochrome P450-4e1	44632
FBgn0015035	-1.52447	3.46725	5.63564	0.383833	1	mRNA	CG4105	Cytochrome P450-4e3	34291
FBgn0015036	0.0185264	3.04961	0.00314107	0.997969	1	mRNA	CG10755	Cytochrome P450-4ae1	31193
FBgn0015037	0.0601395	3.5612	0.0296299	0.987384	1	mRNA	CG10842	Cytochrome P450-4p1	45524
FBgn0015038	-0.673892	2.07403	3.10219	0.73206	1	mRNA	CG4485	Cytochrome P450-9b1	35634
FBgn0015039	-0.204224	4.20896	0.311349	0.960337	1	mRNA	CG4486	Cytochrome P450-9b2	35635
FBgn0015040	-0.702903	3.98083	4.55167	0.529867	1	mRNA	CG3616	Cytochrome P450-9c1	37941
FBgn0015075	0.363322	3.35537	1.11481	0.850315	1	mRNA	CG9054	Dead-box-1	40457
FBgn0015218	0.191204	5.99753	0.307493	0.960725	1	mRNA	CG4035	Eukaryotic initiation factor 4E	45525
FBgn0015221	-0.150048	7.6604	0.230599	0.966316	1	mRNA	CG1469	Ferritin 2 light chain homologue	44965
FBgn0015222	-0.0917511	7.37462	0.0856967	0.987384	1	mRNA	CG2216	Ferritin 1 heavy chain homologue	46415
FBgn0015229	0.242549	4.16674	0.47153	0.924902	1	mRNA	CG6575	gliolectin	42571
FBgn0015230	-0.888622	1.19703	0.982352	0.858296	1	mRNA	CG3853	Glucose transporter type 3	42036
FBgn0015239	-0.0195807	3.79807	0.00335643	0.997379	1	mRNA	CG7199	Hormone-receptor-like in 78	40378
FBgn0015240	0.12166	3.21021	0.121239	0.98348	1	mRNA	CG11783	Hormone receptor-like in 96	42993
FBgn0015245	0.532282	6.87294	2.47105	0.795636	1	mRNA	CG12101	Heat shock protein 60	32045
FBgn0015247	-0.177474	3.89205	0.298106	0.962902	1	mRNA	CG8293	Death-associated inhibitor of apoptosis 2	36748
FBgn0015268	0.108672	7.32347	0.107379	0.98605	1	mRNA	CG5330	Nucleosome assembly protein 1	37798
FBgn0015269	-0.0943202	2.81114	0.0740451	0.987384	1	mRNA	CG8318	Neurofibromin 1	43149
FBgn0015270	0.328621	1.10745	0.626803	0.904791	1	mRNA	CG3041	Origin recognition complex subunit 2	41703
FBgn0015271	0.233364	1.36007	0.340716	0.951696	1	mRNA	CG7833	Origin recognition complex subunit 5	34794
FBgn0015277	-0.354128	2.98469	1.12682	0.850047	1	mRNA	CG5373	Phosphotidylinositol 3 kinase 59F	37733
FBgn0015278	-0.298252	4.28631	0.799264	0.882653	1	mRNA	CG11621	Phosphotidylinositol 3 kinase 68D	39329
FBgn0015279	-0.257627	4.18915	0.61841	0.90612	1	mRNA	CG4141	Pi3K92E	42446
FBgn0015282	0.128334	4.84063	0.154563	0.978291	1	mRNA	CG5289	Regulatory particle triple-A ATPase 2	42828
FBgn0015283	0.202868	4.7748	0.405129	0.9399	1	mRNA	CG7619	Regulatory particle non-ATPase 10	40388
FBgn0015286	-0.126482	4.12544	0.137556	0.983057	1	mRNA	CG2849	Ras-like protein A	31332
FBgn0015288	-0.134299	5.72616	0.176755	0.972501	1	mRNA	CG7434	Ribosomal protein L22	31022
FBgn0015295	-0.0951335	3.5422	0.0713415	0.987384	1	mRNA	CG18247	SH2 ankyrin repeat kinase	44353
FBgn0015296	-0.100716	3.45057	0.0872673	0.987219	1	mRNA	CG3715	SHC-adaptor protein	44052
FBgn0015298	0.156083	2.20186	0.197941	0.969008	1	mRNA	CG4457	Signal recognition particle protein 19	38815
FBgn0015299	0.31072	1.88538	0.661374	0.898317	1	mRNA	CG8396	Single stranded-binding protein c31A	34120
FBgn0015300	-1.13227	-0.130156	2.28569	0.816498	1	mRNA	CG13591	Suppressor of Stellate-like	37909
FBgn0015316	-0.796991	-1.60355	1.52711	0.83835	1	mRNA	CG9564	Trypsin 29F	34226
FBgn0015320	-0.214868	3.02608	0.392836	0.942462	1	mRNA	CG6720	Ubiquitin conjugating enzyme 2	34487
FBgn0015321	-0.148247	5.14961	0.211911	0.96842	1	mRNA	CG8284	Ubiquitin conjugating enzyme 4	39133
FBgn0015331	-0.101133	2.34177	0.0846755	0.987384	1	mRNA	CG14637	abstrakt	40530
FBgn0015336	0.0495224	0.602547	0.0152752	0.98889	1	mRNA	CG15865	NA	32641
FBgn0015338	0.29995	2.85442	0.802169	0.882653	1	mRNA	CG5861	NA	34965
FBgn0015351	0.582265	0.499187	1.9164	0.828597	1	mRNA	CG14906	NA	25
FBgn0015359	-0.0167441	2.83477	0.00241136	0.998263	1	mRNA	CG2034	NA	38287
FBgn0015360	0.130293	3.31463	0.15728	0.977548	1	mRNA	CG32300	peptide O-xylosyltransferase	38288
FBgn0015371	0.142997	2.74049	0.166534	0.975825	1	mRNA	CG11798	charlatan	NA
FBgn0015372	-0.276038	3.18778	0.620204	0.90612	1	mRNA	CG3870	RabX1	44172
FBgn0015376	0.124608	1.50409	0.107221	0.98605	1	mRNA	CG33122	cutlet	44637
FBgn0015379	0.187954	3.44398	0.319287	0.9576	1	mRNA	CG17051	dodo	33111
FBgn0015380	-0.0890407	-0.0455321	0.0370437	0.987384	1	mRNA	CG17348	derailed	44355
FBgn0015391	0.0846589	3.56651	0.0649219	0.987384	1	mRNA	CG11397	gluon	35001
FBgn0015393	0.775164	4.72006	4.39764	0.550935	1	mRNA	CG3949	hoi-polloi	44173
FBgn0015396	0.063781	3.1247	0.0293156	0.987384	1	mRNA	CG4029	jumeau	41265
FBgn0015399	0.143691	1.87466	0.139856	0.982353	1	mRNA	CG12283	kekkon-1	34688
FBgn0015400	0.474844	-1.92343	0.406269	0.939865	1	mRNA	CG4977	kekkon-2	34582
FBgn0015402	-0.0644924	3.56393	0.0376539	0.987384	1	mRNA	CG2899	kinase suppressor of ras	40660
FBgn0015477	0.0785095	4.37989	0.0566185	0.987384	1	mRNA	CG8014	Receptor mediated endocytosis 8	35939
FBgn0015509	0.249122	4.87572	0.618272	0.90612	1	mRNA	CG1877	Cullin 1	35742
FBgn0015513	0.0493607	4.37489	0.021153	0.987384	1	mRNA	CG10379	myoblast city	42817
FBgn0015519	0.156223	0.410167	0.114614	0.985098	1	mRNA	CG2302	nicotinic Acetylcholine Receptor alpha3	31767
FBgn0015520	-0.0719679	2.92557	0.0447986	0.987384	1	mRNA	CG10328	nonA-like	42026
FBgn0015521	0.0801051	6.70264	0.0591446	0.987384	1	mRNA	CG2986	Ribosomal protein S21	33487
FBgn0015522	0.152983	3.06401	0.179112	0.972224	1	mRNA	CG14489	olf186-M	37039
FBgn0015524	-0.697682	0.688549	2.31748	0.810997	1	mRNA	CG10036	orthopedia	37364
FBgn0015527	0.235983	5.12033	0.469806	0.925246	1	mRNA	CG1685	penguin	33112
FBgn0015541	-0.116051	3.59679	0.110524	0.98605	1	mRNA	CG5518	slamdance	44359
FBgn0015543	2.05965	-1.52529	8.67896	0.137413	1	snoRNA	CR32905	NA	3772621
FBgn0015544	0.364666	1.88609	1.06799	0.851827	1	mRNA	CG13570	spaghetti	43958
FBgn0015546	-0.15835	2.74477	0.213607	0.96842	1	mRNA	CG4215	spellchecker1	34842
FBgn0015553	0.16962	2.3598	0.188292	0.970698	1	mRNA	CG10387	tosca	35119
FBgn0015558	0.725778	2.27257	4.15124	0.584303	1	mRNA	CG1693	tweety	33109
FBgn0015568	-0.607789	4.8295	3.48199	0.677161	1	mRNA	CG1031	alpha-Esterase-1	40909
FBgn0015569	-0.0542671	2.0681	0.0225945	0.987384	1	mRNA	CG1131	alpha-Esterase-10	40896
FBgn0015570	0.88414	3.1698	5.1879	0.439223	1	mRNA	CG2505	alpha-Esterase-2	40908
FBgn0015571	-0.618799	4.62123	3.41987	0.683915	1	mRNA	CG1257	alpha-Esterase-3	40907
FBgn0015572	-0.394069	1.03423	0.839545	0.876989	1	mRNA	CG1082	alpha-Esterase-4	40906
FBgn0015574	-1.21185	0.975212	4.52094	0.53163	1	mRNA	CG1108	alpha-Esterase-6	40902
FBgn0015575	-0.441316	5.1013	1.50038	0.840265	1	mRNA	CG1112	alpha-Esterase-7	40901
FBgn0015576	-0.5748	3.05315	2.71842	0.768977	1	mRNA	CG1121	alpha-Esterase-8	40899
FBgn0015577	0.216875	2.62115	0.379468	0.944034	1	mRNA	CG1128	alpha-Esterase-9	40897
FBgn0015582	0.0308964	2.28292	0.00733217	0.994627	1	mRNA	CG12390	defective in the avoidance of repellents	36203
FBgn0015583	-0.963647	-1.06732	1.8422	0.828597	1	mRNA	CG17797	Accessory gland protein 29AB	34162
FBgn0015584	-1.21876	0.676334	2.23314	0.820523	1	mRNA	CG8622	Accessory gland protein 53Ea	36874
FBgn0015585	-1.49475	0.280351	6.78818	0.266998	1	mRNA	CG10852	Accessory gland protein 63F	38448
FBgn0015586	-0.716826	1.94077	0.586147	0.911208	1	mRNA	CG3801	Accessory gland protein 76A	40078
FBgn0015589	-0.0336445	3.64466	0.0106906	0.992978	1	mRNA	CG1451	APC-like	44642
FBgn0015591	-0.23295	0.100362	0.297015	0.963101	1	mRNA	CG13633	Allatostatin A	42947
FBgn0015600	-0.182285	4.79952	0.285488	0.96502	1	mRNA	CG9660	toucan	33526
FBgn0015602	0.343702	2.91004	1.01362	0.854827	1	mRNA	CG10159	Boundary element-associated factor of 32kD	36645
FBgn0015609	0.000558931	1.55181	2.27238e-06	0.9998	1	mRNA	CG7100	Cadherin-N	35070
FBgn0015614	0.0578974	4.36138	0.0293676	0.987384	1	mRNA	CG11217	Calcineurin B2	46456
FBgn0015615	0.11224	3.17443	0.0954438	0.986454	1	mRNA	CG9802	Structural maintenance of chromosomes 3	32627
FBgn0015618	0.0901311	0.415913	0.0442691	0.987384	1	mRNA	CG10572	Cyclin-dependent kinase 8	39157
FBgn0015621	0.195059	1.1554	0.258694	0.965998	1	mRNA	CG3642	Clipper	33259
FBgn0015622	0.246827	5.44246	0.596151	0.90895	1	mRNA	CG11958	Calnexin 99A	44643
FBgn0015623	0.156725	7.7606	0.2434	0.965998	1	mRNA	CG11567	Cytochrome P450 reductase	33883
FBgn0015625	0.0303987	3.50271	0.00830009	0.993579	1	mRNA	CG5814	Cyclin B3	42971
FBgn0015663	-0.236195	1.79131	0.410242	0.938992	1	mRNA	CG2788	Dorothy	44058
FBgn0015664	0.271166	3.34767	0.608516	0.90703	1	mRNA	CG5838	DNA replication-related element factor	34328
FBgn0015714	-0.79735	3.73753	5.15772	0.442964	1	mRNA	CG10241	Cytochrome P450-6a17	45556
FBgn0015721	-1.5978	-1.17528	6.22675	0.322718	1	mRNA	CG9398	king tubby	37400
FBgn0015737	0.113115	5.16421	0.112932	0.985758	1	mRNA	CG3373	Hemomucin	43294
FBgn0015754	0.105947	4.37113	0.103916	0.98605	1	mRNA	CG8440	Lissencephaly-1	36791
FBgn0015756	0.0352781	7.48629	0.011481	0.992577	1	mRNA	CG6141	Ribosomal protein L9	34526
FBgn0015765	-0.346895	2.25006	0.969697	0.86041	1	mRNA	CG5475	p38a MAP kinase	42866
FBgn0015766	-0.368655	7.22865	1.35511	0.842969	1	mRNA	CG10596	Msr-110	38629
FBgn0015770	-1.37456	3.8401	1.63543	0.837033	1	mRNA	CG1149	MstProx	40890
FBgn0015772	-0.272529	4.18095	0.694829	0.893424	1	mRNA	CG10637	Numb-associated kinase	35154
FBgn0015773	-0.246537	1.70396	0.450672	0.929852	1	mRNA	CG18657	Netrin-A	32398
FBgn0015774	0.0132159	0.694969	0.00112349	0.999485	1	mRNA	CG10521	Netrin-B	32400
FBgn0015776	0.09085	5.49678	0.0791049	0.987384	1	mRNA	CG9258	nervana 1	33952
FBgn0015777	-0.181039	4.40182	0.213194	0.96842	1	mRNA	CG9261	nervana 2	33953
FBgn0015778	0.305717	6.29296	0.878723	0.871083	1	mRNA	CG9412	rasputin	47998
FBgn0015781	-0.167281	3.16035	0.237111	0.965998	1	mRNA	CG6009	Pyrroline 5-carboyxlate reductase	42284
FBgn0015789	0.110189	5.42973	0.114043	0.985098	1	mRNA	CG17060	Rab10	33025
FBgn0015790	0.117101	5.69781	0.127839	0.98348	1	mRNA	CG5771	Rab11	42501
FBgn0015791	-0.315723	3.47197	0.870077	0.873499	1	mRNA	CG4212	Rab14	34840
FBgn0015793	-0.32964	2.96255	0.948899	0.860785	1	mRNA	CG7062	Rab19	38930
FBgn0015794	-0.515976	3.47779	2.34681	0.809311	1	mRNA	CG3129	Rab18	44360
FBgn0015795	-0.223712	6.05249	0.482358	0.923867	1	mRNA	CG5915	Rab7	42841
FBgn0015797	0.411065	3.54099	1.55488	0.837209	1	mRNA	CG6601	Rab6	34636
FBgn0015799	0.268247	4.00095	0.631365	0.903657	1	mRNA	CG7413	Retinoblastoma-family protein	31027
FBgn0015801	-0.341288	2.78672	0.849427	0.875367	1	mRNA	CG2928	Rhythmically expressed gene 5	37968
FBgn0015803	-0.271716	3.60385	0.682872	0.894737	1	mRNA	CG10043	Rho-type guanine nucleotide exchange factor	35306
FBgn0015805	0.248122	4.74166	0.554978	0.915558	1	mRNA	CG7471	Histone deacetylase 1	38565
FBgn0015808	-0.348063	4.75411	1.15885	0.847367	1	mRNA	CG17320	Sterol carrier protein X-related thiolase	44183
FBgn0015818	0.292724	1.93565	0.590684	0.910173	1	mRNA	CG3780	Spliceosomal protein on the X	31558
FBgn0015828	0.113983	3.73094	0.116605	0.984545	1	mRNA	CG10415	Transcription factor IIEalpha	39313
FBgn0015829	0.0822626	1.07243	0.0459134	0.987384	1	mRNA	CG1276	Transcription factor IIEbeta	38527
FBgn0015831	-0.716803	0.233102	0.85102	0.875124	1	mRNA	CG1279	Rtnl2	40903
FBgn0015834	-0.0408439	5.96251	0.0165798	0.987384	1	mRNA	CG8882	Trip1	33710
FBgn0015838	0.0627517	2.87475	0.0287599	0.987384	1	mRNA	CG8075	Van Gogh	35922
FBgn0015872	-0.234817	2.79188	0.482385	0.923867	1	mRNA	CG9023	Drip	36236
FBgn0015903	0.0509106	3.56855	0.0209523	0.987384	1	mRNA	CG5393	apontic	37734
FBgn0015904	0.712124	-1.84713	0.821365	0.88017	1	mRNA	CG10571	araucan	39439
FBgn0015905	-0.164056	2.66046	0.219906	0.967646	1	mRNA	CG4426	asteroid	33282
FBgn0015919	0.763604	-1.3347	1.15783	0.847367	1	mRNA	CG10605	caupolican	39440
FBgn0015924	-0.34761	5.4077	1.10396	0.850559	1	mRNA	CG4280	croquemort	33219
FBgn0015925	0.0687812	2.75043	0.0404007	0.987384	1	mRNA	CG3730	capsuleen	36809
FBgn0015926	0.0154923	1.26334	0.00154093	0.999485	1	mRNA	CG6157	discontinuous actin hexagon	32459
FBgn0015929	0.20598	4.05541	0.33281	0.954349	1	mRNA	CG1616	disc proliferation abnormal	35679
FBgn0015946	-1.28038	-0.230714	3.01894	0.737182	1	mRNA	CG4345	grim	40014
FBgn0015949	-0.0890036	3.91617	0.0711724	0.987384	1	mRNA	CG9854	hiiragi	49636
FBgn0016013	-1.14444	2.31961	10.4251	0.0723412	1	mRNA	CG14993	Fumarylacetoacetase	45577
FBgn0016031	0.777072	4.84375	5.25856	0.431061	1	mRNA	CG10645	lamina ancestor	38610
FBgn0016032	0.104723	1.0006	0.0738242	0.987384	1	mRNA	CG2374	late bloomer	35623
FBgn0016034	0.421072	2.94536	1.33372	0.843056	1	mRNA	CG11254	maelstrom	40489
FBgn0016036	-1.18334	-2.04203	2.47045	0.795636	1	mRNA	CG14827	meiotic P22	38797
FBgn0016038	-0.1949	3.0118	0.332987	0.95433	1	mRNA	CG17828	Vacuolar protein sorting 37A	31006
FBgn0016041	0.567824	4.99312	2.43735	0.800435	1	mRNA	CG12157	Translocase of outer membrane 40	44978
FBgn0016047	-0.0490117	-1.46284	0.00618369	0.995438	1	mRNA	CG13207	no mechanoreceptor potential A	45587
FBgn0016053	0.0663005	3.95145	0.0397838	0.987384	1	mRNA	CG32885	polar granule component	5740599
FBgn0016054	0.817045	2.9431	4.03922	0.596245	1	mRNA	CG2488	(6-4)-photolyase	35322
FBgn0016059	0.0283705	4.01336	0.00714862	0.994627	1	mRNA	CG6446	Sema-1b	37007
FBgn0016061	-0.309298	0.184556	0.43376	0.934837	1	mRNA	CG31062	sidestep	43300
FBgn0016070	0.452978	5.66299	1.66014	0.837033	1	mRNA	CG5263	smaug	39034
FBgn0016075	0.60237	6.84763	3.03328	0.737182	1	mRNA	CG16858	viking	33726
FBgn0016076	-0.0759635	3.4305	0.0487386	0.987384	1	mRNA	CG14029	vrille	33759
FBgn0016078	-0.0061634	3.16159	0.000322487	0.999554	1	mRNA	CG8804	wunen	35966
FBgn0016080	-1.13705	2.14096	2.61582	0.782353	1	mRNA	CG32561	xmas-1	44660
FBgn0016081	-0.416447	4.44017	1.44391	0.842623	1	mRNA	CG32045	furry	39122
FBgn0016119	0.251492	5.54041	0.468642	0.925387	1	mRNA	CG4412	ATP synthase%2C coupling factor 6	42759
FBgn0016120	0.181095	5.93723	0.236995	0.965998	1	mRNA	CG6030	ATP synthase%2C subunit D	42291
FBgn0016122	0.0552023	4.78626	0.0227371	0.987384	1	mRNA	CG10593	Angiotensin-converting enzyme-related	34189
FBgn0016123	0.680098	6.83613	4.42517	0.548387	1	mRNA	CG1462	Alkaline phosphatase 4	43671
FBgn0016126	-0.19033	4.90279	0.293784	0.964356	1	mRNA	CG1495	Calcium/calmodulin-dependent protein kinase I	43792
FBgn0016131	0.329722	3.42756	0.79217	0.882766	1	mRNA	CG5072	Cyclin-dependent kinase 4	36854
FBgn0016641	0.182544	3.15055	0.273824	0.965998	1	mRNA	CG9856	Protein tyrosine phosphatase-ERK/Enhancer of Ras1	37461
FBgn0016650	-0.174562	1.37746	0.219267	0.967646	1	mRNA	CG7665	Leucine-rich repeat-containing G protein-coupled receptor 1	42133
FBgn0016660	0.634358	-1.73807	0.842879	0.876821	1	mRNA	CG6604	H15	33769
FBgn0016672	0.238083	3.35553	0.485258	0.923662	1	mRNA	CG3028	Inositol polyphosphate 1-phosphatase	41701
FBgn0016675	-0.235493	4.24165	0.505584	0.920439	1	mRNA	CG9976	Galactose-specific C-type lectin	35216
FBgn0016684	-0.0826699	4.92705	0.0630259	0.987384	1	mRNA	CG10207	Na[+]-dependent inorganic phosphate cotransporter	36651
FBgn0016685	0.584714	5.96998	2.47154	0.795636	1	mRNA	CG7917	Nucleoplasmin	43560
FBgn0016687	0.127593	6.02602	0.159515	0.976341	1	mRNA	CG4634	Nucleosome remodeling factor - 38kD	37922
FBgn0016691	0.149186	5.5286	0.131697	0.98348	1	mRNA	CG4307	ATP synthase%2C oligomycin sensitivity conferring protein	41845
FBgn0016693	-0.0544884	5.03914	0.0284578	0.987384	1	mRNA	CG6148	Putative Achaete Scute Target 1	41569
FBgn0016694	0.125134	4.76865	0.152252	0.979205	1	mRNA	CG17888	PAR-domain protein 1	45588
FBgn0016696	0.122827	4.73539	0.143271	0.981972	1	mRNA	CG4268	Pitslre	40292
FBgn0016697	0.0922105	3.90114	0.0765934	0.987384	1	mRNA	CG10938	Proteasome alpha5 subunit	36951
FBgn0016698	0.0885144	2.16134	0.055642	0.987384	1	mRNA	CG3289	Phosphotyrosyl phosphatase activator	33555
FBgn0016700	-0.118265	5.14548	0.137048	0.983057	1	mRNA	CG3320	Rab1	42524
FBgn0016701	-0.217279	3.39457	0.404345	0.940212	1	mRNA	CG4921	Rab4	36992
FBgn0016715	-1.82334	3.76456	21.1061	0.000889282	2	mRNA	CG3200	Rhythmically expressed gene 2	38075
FBgn0016726	0.122586	4.78726	0.115452	0.985071	1	mRNA	CG10071	Ribosomal protein L29	37430
FBgn0016754	-0.33527	2.38036	0.914867	0.864863	1	mRNA	CG13598	six-banded	42824
FBgn0016756	-0.434792	5.90341	1.83327	0.828597	1	mRNA	CG5486	Ubiquitin specific protease 47	38644
FBgn0016762	-0.376485	1.53952	1.0347	0.854555	1	mRNA	CG12273	angel	37748
FBgn0016794	-0.16486	3.21644	0.226492	0.966699	1	mRNA	CG1044	daughter of sevenless	38321
FBgn0016797	-0.13163	3.50976	0.160555	0.976341	1	mRNA	CG9739	frizzled 2	40090
FBgn0016917	-0.170824	5.47911	0.28665	0.9647	1	mRNA	CG4257	Signal-transducer and activator of transcription protein at 92E	42428
FBgn0016919	-0.608495	-1.02337	0.722466	0.889901	1	mRNA	CG12548	no mechanoreceptor potential B	35414
FBgn0016920	0.417692	-1.84618	0.357149	0.948647	1	mRNA	CG11020	no mechanoreceptor potential C	33768
FBgn0016926	0.0671178	5.45234	0.038139	0.987384	1	mRNA	CG4710	Pinocchio	33288
FBgn0016930	-0.175618	3.03484	0.272402	0.965998	1	mRNA	CG4551	Dual-specificity tyrosine phosphorylation-regulated kinase 2	34831
FBgn0016970	0.25868	2.37503	0.570108	0.911882	1	mRNA	CG13951	lethal (2) k10201	48373
FBgn0016974	-0.961841	1.26339	3.40946	0.683915	1	pseudogene	CR32747	swallow pseudogene	NA
FBgn0016977	-0.0227259	4.61347	0.00491139	0.996525	1	mRNA	CG18497	split ends	44205
FBgn0016978	0.514127	3.62932	2.16218	0.822272	1	mRNA	CG8749	small ribonucleoprotein particle U1 subunit 70K	33982
FBgn0016983	0.112071	4.93172	0.115149	0.985071	1	mRNA	CG8571	smallminded	38824
FBgn0016984	-0.0116655	4.54329	0.00128712	0.999485	1	mRNA	CG9985	skittles	37356
FBgn0017414	0.110882	0.712725	0.0715765	0.987384	1	mRNA	CG12346	cag	36157
FBgn0017418	0.191181	3.72142	0.299885	0.962283	1	mRNA	CG5659	ariadne 1	32796
FBgn0017424	-0.176658	7.48992	0.112803	0.98585	1	ncRNA	CR11538	NA	26067081
FBgn0017429	-0.0923102	2.97959	0.0745155	0.987384	1	mRNA	CG5989	NA	38984
FBgn0017430	0.127879	2.77447	0.133166	0.98348	1	mRNA	CG5994	Negative elongation factor E	38982
FBgn0017448	0.458811	2.30666	1.56413	0.837209	1	mRNA	CG2187	NA	43743
FBgn0017456	-0.655683	0.774907	0.58796	0.910772	1	mRNA	CG12799	Ubiquitin conjugating enzyme 84D	40900
FBgn0017457	0.112129	3.3563	0.115239	0.985071	1	mRNA	CG3582	U2 small nuclear riboprotein auxiliary factor 38	33201
FBgn0017482	0.0164977	4.04357	0.00239675	0.998263	1	mRNA	CG3425	Type III alcohol dehydrogenase	37551
FBgn0017545	0.207174	7.9664	0.39254	0.942462	1	mRNA	CG2168	Ribosomal protein S3A	43768
FBgn0017550	-0.0948052	4.8659	0.0849738	0.987384	1	mRNA	CG2161	Regena	40683
FBgn0017551	0.0309247	2.0409	0.00741601	0.994627	1	mRNA	CG10800	Regulator of cyclin A1	33959
FBgn0017556	-1.35003	1.51869	2.36225	0.808436	1	mRNA	CG4569	Proteasome alpha4 subunit%2C Testis-specific 2	37910
FBgn0017558	-0.700898	5.03153	4.85915	0.486192	1	mRNA	CG8808	Pyruvate dehydrogenase kinase	35970
FBgn0017561	0.550389	3.37728	2.40717	0.802357	1	mRNA	CG1615	Open rectifier K[+] channel 1	32020
FBgn0017566	0.0294576	6.3012	0.00659836	0.995207	1	mRNA	CG2286	NADH dehydrogenase (ubiquinone) 75 kDa subunit	31762
FBgn0017567	0.0501404	3.50846	0.0186406	0.987384	1	mRNA	CG3944	NADH dehydrogenase (ubiquinone) 23 kDa subunit	44207
FBgn0017572	0.136469	3.82284	0.169153	0.975101	1	mRNA	CG4083	Mo25	39858
FBgn0017577	0.0727206	4.14926	0.0458099	0.987384	1	mRNA	CG4082	Minichromosome maintenance 5	41296
FBgn0017578	0.107741	3.1212	0.103286	0.986226	1	mRNA	CG9648	Max	40095
FBgn0017579	0.0653514	6.59369	0.039322	0.987384	1	mRNA	CG6253	Ribosomal protein L14	38983
FBgn0017581	-0.758415	7.74835	5.81576	0.361607	1	mRNA	CG17342	Lk6 kinase	44672
FBgn0017590	1.09398	-1.81638	1.66106	0.837033	1	mRNA	CG6669	klingon	42707
FBgn0019624	0.181795	6.68525	0.24577	0.965998	1	mRNA	CG14724	Cytochrome c oxidase subunit 5A	41432
FBgn0019637	-0.072906	3.37658	0.0472093	0.987384	1	mRNA	CG1433	Another transcription unit	40684
FBgn0019643	-0.207505	3.83675	0.359372	0.947897	1	mRNA	CG3318	Dopamine N acetyltransferase	37867
FBgn0019644	0.13669	6.6074	0.140091	0.982353	1	mRNA	CG8189	ATP synthase%2C subunit B	39143
FBgn0019650	0.474198	-2.18811	0.289053	0.9647	1	mRNA	CG11186	twin of eyeless	43833
FBgn0019661	-0.920823	2.96393	1.83377	0.828597	1	ncRNA	CR32777	RNA on the X 1	3772376
FBgn0019662	0.219461	2.91947	0.412653	0.938161	1	mRNA	CG8593	quemao	38816
FBgn0019686	0.0740954	4.85335	0.0456738	0.987384	1	mRNA	CG10895	loki	35288
FBgn0019828	-1.15245	3.87122	1.14566	0.848259	1	mRNA	CG1980	don juan	40838
FBgn0019830	-0.215676	4.44936	0.411833	0.938308	1	mRNA	CG3057	congested-like trachea	33470
FBgn0019886	-0.143105	5.16891	0.17748	0.972478	1	mRNA	CG4589	LETM1 ortholog	37912
FBgn0019890	-0.488534	4.65918	2.33875	0.809311	1	mRNA	CG8954	Smg5	34804
FBgn0019925	0.450677	4.66902	1.9168	0.828597	1	mRNA	CG6202	Surfeit 4	41864
FBgn0019928	-0.39072	1.59574	0.930233	0.862614	1	mRNA	CG4812	Ser8	NA
FBgn0019929	0.0199788	2.97254	0.00348641	0.997311	1	mRNA	CG2045	Ser7	NA
FBgn0019932	-0.0333677	2.31267	0.00835967	0.993579	1	mRNA	CG5029	S-adenosylmethionine decarboxylase	34396
FBgn0019936	0.123965	6.87561	0.132489	0.98348	1	mRNA	CG15693	Ribosomal protein S20	42464
FBgn0019938	0.480513	4.34058	1.87719	0.828597	1	mRNA	CG10122	RNA polymerase I subunit	36617
FBgn0019947	-0.0999656	3.63822	0.0911277	0.987175	1	mRNA	CG18803	Presenilin	40260
FBgn0019949	0.00980034	2.00005	0.000772033	0.999554	1	mRNA	CG5179	Cyclin-dependent kinase 9	37586
FBgn0019952	1.19204	2.11159	8.87548	0.12801	1	mRNA	CG6331	Organic cation transporter	42891
FBgn0019957	0.0759744	5.67915	0.0437659	0.987384	1	mRNA	CG6343	NADH dehydrogenase (ubiquinone) 42 kDa subunit	42591
FBgn0019960	-0.200011	5.964	0.368534	0.946705	1	mRNA	CG6455	Mitofilin	42587
FBgn0019968	-0.16802	4.44223	0.261416	0.965998	1	mRNA	CG8183	Kinesin heavy chain 73	36718
FBgn0019972	-0.264112	3.00503	0.602298	0.907568	1	mRNA	CG7788	Death related ICE-like caspase	43514
FBgn0019982	0.00615941	3.56418	0.000335688	0.999554	1	mRNA	CG15441	GS1-like	33653
FBgn0019985	1.56738	-1.06042	6.90407	0.258418	1	mRNA	CG11144	metabotropic Glutamate Receptor	43838
FBgn0019990	0.0955681	3.52114	0.0706152	0.987384	1	mRNA	CG1609	Gcn2	43709
FBgn0020018	-0.131305	3.13295	0.148688	0.980344	1	mRNA	CG5796	Protoporphyrinogen oxidase	42939
FBgn0020224	0.200451	3.79308	0.338207	0.952789	1	mRNA	CG7037	Cbl proto-oncogene ortholog	38961
FBgn0020235	0.0962893	6.30873	0.070094	0.987384	1	mRNA	CG7610	ATP synthase%2C gamma subunit	43507
FBgn0020236	0.861598	7.56576	6.04029	0.336032	1	mRNA	CG8322	ATP citrate lyase	36760
FBgn0020238	0.367396	7.13127	1.19883	0.847367	1	mRNA	CG31196	14-3-3epsilon	42186
FBgn0020248	0.149344	3.56261	0.13406	0.98348	1	mRNA	CG33166	stem cell tumor	38169
FBgn0020249	-0.295071	4.29047	0.83301	0.878429	1	mRNA	CG7954	steamer duck	40999
FBgn0020251	0.0186845	2.79064	0.00288425	0.998058	1	mRNA	CG8339	sulfateless	38736
FBgn0020255	0.632934	6.4845	3.39099	0.687041	1	mRNA	CG1404	Ran	44072
FBgn0020257	-0.214965	2.14915	0.365776	0.947584	1	mRNA	CG9952	Partner of paired	37602
FBgn0020258	0.214661	-1.21768	0.128991	0.98348	1	mRNA	CG3478	pickpocket	34843
FBgn0020261	0.118444	3.73573	0.128023	0.98348	1	mRNA	CG3291	pacman	32935
FBgn0020269	-0.0998982	1.62638	0.0591782	0.987384	1	mRNA	CG10145	M-spondin	36632
FBgn0020270	-0.233206	3.37405	0.499735	0.920814	1	mRNA	CG16928	meiotic recombination 11	34565
FBgn0020272	0.35175	2.04727	0.971782	0.860101	1	mRNA	CG1424	misato	33119
FBgn0020277	-0.193876	-2.51064	0.0491544	0.987384	1	mRNA	CG8807	lush	40136
FBgn0020278	-0.569839	3.33182	2.748	0.763072	1	mRNA	CG5248	locomotion defects	42672
FBgn0020279	0.316517	6.12671	0.916679	0.864661	1	mRNA	CG8715	lingerer	35771
FBgn0020280	-0.985044	0.0537199	1.81624	0.828597	1	mRNA	CG14660	labial associated factor	40606
FBgn0020294	-0.343683	1.83613	0.797707	0.882766	1	mRNA	CG10573	knockout	40330
FBgn0020299	-0.427592	2.12341	1.31238	0.843056	1	mRNA	CG31317	stumps	41770
FBgn0020300	-0.501784	1.58922	1.83889	0.828597	1	mRNA	CG13695	geko	50263
FBgn0020304	-0.350457	5.36877	1.23751	0.843852	1	mRNA	CG3365	drongo	33263
FBgn0020305	0.499058	2.78676	1.79657	0.829521	1	mRNA	CG4258	dribble	33269
FBgn0020306	0.425217	6.03487	1.61057	0.837033	1	mRNA	CG9696	domino	45655
FBgn0020307	-0.316109	2.26031	0.774882	0.88393	1	mRNA	CG5799	defective proventriculus	37546
FBgn0020309	0.0503143	4.6434	0.0236939	0.987384	1	mRNA	CG14938	crooked legs	34592
FBgn0020312	0.276318	2.35051	0.636195	0.902113	1	mRNA	CG4050	NA	37401
FBgn0020369	0.196454	4.90017	0.375499	0.945093	1	mRNA	CG1489	Regulatory particle triple-A ATPase 6	33105
FBgn0020370	0.179791	5.8814	0.313223	0.959761	1	mRNA	CG3991	tripeptidyl-peptidase II	36444
FBgn0020371	-1.3065	2.02518	1.94828	0.828597	1	mRNA	CG15257	Translocase inner membrane 17	44381
FBgn0020372	-0.0238447	2.12883	0.00380238	0.997218	1	mRNA	CG11303	Transmembrane 4 superfamily	37786
FBgn0020377	-2.31928	-2.50487	5.74874	0.36964	1	mRNA	CG8856	Scavenger receptor class C%2C type II	44219
FBgn0020378	0.0185475	0.660141	0.00169362	0.999328	1	mRNA	CG1343	Sp1	31913
FBgn0020379	-0.328756	2.22122	0.790119	0.882766	1	mRNA	CG6312	Rfx	41266
FBgn0020381	0.16931	2.31163	0.229135	0.966615	1	mRNA	CG7486	Death related ced-3/Nedd2-like caspase	31011
FBgn0020385	-1.81637	7.30486	26.8475	6.07878e-05	2	mRNA	CG4067	pugilist	41279
FBgn0020386	-0.266168	5.07712	0.679012	0.89551	1	mRNA	CG1210	Phosphoinositide-dependent kinase 1	38017
FBgn0020388	-0.0751521	2.80306	0.0476412	0.987384	1	mRNA	CG4107	Gcn5 ortholog	39431
FBgn0020389	0.107428	3.30195	0.100273	0.986283	1	mRNA	CG8363	PAPS synthetase	40167
FBgn0020391	-0.24659	0.499039	0.363717	0.94789	1	mRNA	CG4007	Neurospecific receptor kinase	36445
FBgn0020392	0.393938	3.78069	1.40647	0.842623	1	mRNA	CG7436	N-myristoyl transferase	38909
FBgn0020399	-0.80128	1.54457	1.75875	0.831378	1	mRNA	CG6864	Mst89B	41972
FBgn0020407	-0.185819	1.62439	0.261685	0.965998	1	mRNA	CG6814	asunder	41971
FBgn0020412	0.0185858	4.58184	0.00311312	0.997969	1	mRNA	CG6297	JIL-1 kinase	39241
FBgn0020414	-0.491655	4.37227	2.06151	0.826892	1	mRNA	CG4559	Imaginal disc growth factor 3	34981
FBgn0020415	-0.265686	4.71012	0.700012	0.893019	1	mRNA	CG4475	Imaginal disc growth factor 2	34979
FBgn0020416	-0.345875	4.50843	1.03692	0.854555	1	mRNA	CG4472	Imaginal disc growth factor 1	34978
FBgn0020429	-0.568128	-1.88171	0.693946	0.893554	1	mRNA	CG7234	Glutamate receptor IIB	33789
FBgn0020440	0.210172	3.03588	0.382688	0.943392	1	mRNA	CG10023	Focal adhesion kinase	37233
FBgn0020443	0.488884	6.1234	2.15466	0.822272	1	mRNA	CG6382	Ef1alpha-like factor	34658
FBgn0020445	-0.0448239	2.88715	0.0142186	0.990494	1	mRNA	CG3327	Early gene at 23	43895
FBgn0020493	-0.176494	2.63827	0.254132	0.965998	1	mRNA	CG5201	Daughters against dpp	42059
FBgn0020496	0.0567423	5.12792	0.0309682	0.987384	1	mRNA	CG7583	C-terminal Binding Protein	41602
FBgn0020497	0.318576	5.23687	0.921465	0.864127	1	mRNA	CG13387	embargoed	34167
FBgn0020503	-0.291413	5.4207	0.829314	0.879192	1	mRNA	CG5020	Cytoplasmic linker protein 190	35042
FBgn0020506	-1.84154	2.5781	22.6265	0.000464235	2	mRNA	CG8221	Amyrel	36863
FBgn0020508	-0.136906	2.81516	0.118444	0.984189	1	mRNA	CG9540	Antigen 5-related 2	44079
FBgn0020509	-0.768832	2.90782	0.575919	0.911882	1	mRNA	CG1262	Accessory gland protein 62F	38340
FBgn0020510	0.0593698	3.79871	0.03396	0.987384	1	mRNA	CG9749	Abelson interacting protein	41718
FBgn0020513	-1.35474	6.82709	14.7387	0.0128199	2	mRNA	CG3989	ade5	32228
FBgn0020521	0.280354	4.69197	0.656015	0.898317	1	mRNA	CG3541	piopio	37929
FBgn0020545	0.237981	3.97262	0.528226	0.918205	1	mRNA	CG3943	kraken	33265
FBgn0020616	0.268816	2.23498	0.545258	0.915891	1	mRNA	CG3423	Stromalin	33974
FBgn0020618	-0.0223018	8.17198	0.00484777	0.996525	1	mRNA	CG7111	Receptor of activated protein kinase C 1	34070
FBgn0020620	-0.123413	3.62412	0.143226	0.981972	1	mRNA	CG8085	Related to the N terminus of tre oncogene	36554
FBgn0020621	0.00718469	4.59536	0.000504159	0.999554	1	mRNA	CG2049	Protein kinase N	35950
FBgn0020622	0.159585	3.69849	0.226772	0.966699	1	mRNA	CG2699	Pi3K21B	33203
FBgn0020626	-0.088302	4.66826	0.0770836	0.987384	1	mRNA	CG6708	Oxysterol binding protein	42985
FBgn0020633	0.282736	3.9964	0.660191	0.898317	1	mRNA	CG4978	Minichromosome maintenance 7	39014
FBgn0020637	0.733941	0.139414	2.03468	0.828284	1	mRNA	CG10534	Lcp65Ag2	38702
FBgn0020647	-0.287034	4.0716	0.57111	0.911882	1	mRNA	CG5405	Krueppel target at 95D	42843
FBgn0020653	0.15555	6.56178	0.245678	0.965998	1	mRNA	CG2151	Thioredoxin reductase-1	31760
FBgn0020655	0.208144	4.1941	0.411705	0.938308	1	mRNA	CG4237	ADP-ribosylation factor GTPase activating protein 1	39417
FBgn0020660	0.636282	2.04884	3.06296	0.734715	1	mRNA	CG10837	Eukaryotic initiation factor 4B	3355041
FBgn0020762	-0.704367	3.75683	3.89467	0.617676	1	mRNA	CG2969	ABC transporter expressed in trachea	33636
FBgn0020764	-0.357196	5.42988	1.24548	0.843852	1	mRNA	CG3017	Aminolevulinate synthase	37815
FBgn0020765	0.360344	6.4953	0.992567	0.856869	1	mRNA	CG10297	Adult cuticle protein 65Aa	38710
FBgn0020767	0.12464	3.60607	0.145938	0.980757	1	mRNA	CG10155	Sprouty-related protein with EVH-1 domain	36643
FBgn0020880	0.0990358	-2.70355	0.0102541	0.992978	1	mRNA	CG7179	NA	34059
FBgn0020887	0.210359	3.77412	0.420235	0.937175	1	mRNA	CG8013	Su(z)12	48071
FBgn0020906	1.20261	3.78	9.51346	0.103288	1	mRNA	CG8867	Jonah 25Bi	33708
FBgn0020907	1.39606	1.91969	14.2005	0.0161552	2	mRNA	CG14904	Sarcoplasmic calcium-binding protein 2	42015
FBgn0020908	0.526181	5.14715	0.546867	0.915891	1	mRNA	CG15848	Sarcoplasmic calcium-binding protein 1	3355102
FBgn0020909	0.111697	2.95046	0.0995551	0.986283	1	mRNA	CG11130	Rtc1	32338
FBgn0020910	0.00512127	8.98633	0.000257855	0.999554	1	mRNA	CG4863	Ribosomal protein L3	41347
FBgn0020912	-0.303184	3.13613	0.791713	0.882766	1	mRNA	CG1447	Ptx1	43664
FBgn0020930	-0.055035	4.37174	0.0284419	0.987384	1	mRNA	CG8657	Diacyl glycerol kinase epsilon	36408
FBgn0021742	-0.954617	-2.56851	1.07982	0.851752	1	mRNA	CG1567	C901	32032
FBgn0021750	-0.352244	2.87603	0.81515	0.880789	1	mRNA	CG4938	Seryl-tRNA synthetase%2C mitochondrial	41862
FBgn0021760	-0.47335	4.92054	1.39801	0.842623	1	mRNA	CG32435	chromosome bows	43901
FBgn0021761	0.477684	4.67634	1.96747	0.828284	1	mRNA	CG4579	Nucleoporin 154kD	34527
FBgn0021764	0.0145904	3.62122	0.00183649	0.998849	1	mRNA	CG5227	sidekick	31017
FBgn0021765	-0.28514	5.08631	0.807648	0.882115	1	mRNA	CG7113	scully	32789
FBgn0021767	-0.30463	0.388849	0.405969	0.939865	1	mRNA	CG11202	optomotor-blind-related-gene-1	31778
FBgn0021768	0.623832	3.97365	3.45387	0.680467	1	mRNA	CG9710	nudC	39879
FBgn0021776	-0.374233	-0.167771	0.652746	0.898642	1	mRNA	CG12249	miranda	42379
FBgn0021795	0.709549	4.31012	4.89229	0.480656	1	mRNA	CG9035	Translocon-associated protein delta	45680
FBgn0021796	0.265375	3.83603	0.667894	0.897388	1	mRNA	CG5092	Target of rapamycin	47396
FBgn0021800	0.467568	4.6408	1.5334	0.83835	1	mRNA	CG3920	Regulator of eph expression	47399
FBgn0021814	-0.284423	1.90878	0.558869	0.914779	1	mRNA	CG12770	Vacuolar protein sorting 28	47408
FBgn0021818	0.156923	4.05228	0.223949	0.967171	1	mRNA	CG6556	connector enhancer of ksr	36952
FBgn0021825	0.074568	3.68048	0.0520987	0.987384	1	mRNA	CG8269	Dynactin 2%2C p50 subunit	44086
FBgn0021847	-0.0127029	2.96285	0.00136296	0.999485	1	mRNA	CG8325	lethal (2) k14710	48387
FBgn0021856	0.295096	2.04526	0.690492	0.893554	1	mRNA	CG8674	lethal (2) k14505	35399
FBgn0021872	-0.103466	6.6148	0.109666	0.98605	1	mRNA	CG9415	X box binding protein-1	44226
FBgn0021874	0.117235	2.79047	0.107263	0.98605	1	mRNA	CG2863	Notchless	33234
FBgn0021875	-0.0884649	2.70381	0.0670437	0.987384	1	mRNA	CG3260	Zinc finger protein RP-8	45021
FBgn0021895	0.307276	4.40064	0.822462	0.88017	1	mRNA	CG18426	yantar	47457
FBgn0021906	0.103478	5.22219	0.0661915	0.987384	1	mRNA	CG7361	Rieske iron-sulfur protein	44390
FBgn0021944	-0.0607853	3.84915	0.0346437	0.987384	1	mRNA	CG3433	Coproporphyrinogen oxidase	44701
FBgn0021967	0.0635082	4.59601	0.0337103	0.987384	1	mRNA	CG8844	NADH dehydrogenase (ubiquinone) PDSW subunit	44228
FBgn0021979	-0.121119	4.86306	0.145762	0.980757	1	mRNA	CG3082	lethal (2) k09913	37661
FBgn0021995	0.201178	4.29395	0.320405	0.957092	1	mRNA	CG2173	Rs1	44087
FBgn0022023	-0.154234	5.62311	0.236425	0.965998	1	mRNA	CG9124	Eukaryotic initiation factor 3 p40 subunit	45682
FBgn0022027	-0.194709	1.73437	0.283649	0.965516	1	mRNA	CG14750	Vacuolar protein sorting 25	35847
FBgn0022029	0.365389	3.71686	1.15685	0.847367	1	mRNA	CG4798	lethal (2) k01209	36953
FBgn0022069	0.675006	4.47704	3.56906	0.667976	1	mRNA	CG12396	Nnp-1	44391
FBgn0022097	-0.102986	5.57931	0.103159	0.986226	1	mRNA	CG8186	Vacuolar H[+] ATPase 36kD subunit 1	44702
FBgn0022153	0.128141	3.87969	0.150734	0.979642	1	mRNA	CG3054	lethal (2) k05819	33644
FBgn0022160	1.28272	5.9933	6.71517	0.272836	1	mRNA	CG8256	Glycerophosphate oxidase-1	47611
FBgn0022213	0.309193	4.2637	0.82619	0.879192	1	mRNA	CG13281	CAS/CSE1 segregation protein	35016
FBgn0022224	0.183344	-0.977215	0.106815	0.98605	1	mRNA	CG3450	ubiquitin like	35592
FBgn0022238	0.18631	4.37907	0.313778	0.95947	1	mRNA	CG5738	lola like	44703
FBgn0022288	0.645343	3.83704	3.11049	0.729915	1	mRNA	CG12792	lethal (2) 09851	46662
FBgn0022338	0.0588432	3.25927	0.0277312	0.987384	1	mRNA	CG5452	deoxyribonucleoside kinase	42273
FBgn0022343	0.538958	4.59616	2.60738	0.782353	1	mRNA	CG3760	NA	37987
FBgn0022344	0.478431	3.27417	1.97451	0.828284	1	mRNA	CG10340	NA	42020
FBgn0022349	0.199714	5.33401	0.352938	0.949391	1	mRNA	CG1910	NA	43741
FBgn0022355	-0.944318	7.1133	4.15273	0.584303	1	mRNA	CG6186	Transferrin 1	32821
FBgn0022359	-1.40397	3.41347	14.9164	0.0118569	2	mRNA	CG4649	Sorbitol dehydrogenase-2	41313
FBgn0022361	-0.0478965	3.01301	0.0197081	0.987384	1	mRNA	CG1507	Purine-rich binding protein-alpha	43797
FBgn0022382	-0.11177	4.37195	0.118781	0.984134	1	mRNA	CG15862	Protein kinase%2C cAMP-dependent%2C regulatory subunit type 2	36041
FBgn0022699	-0.247357	2.19625	0.485156	0.923662	1	mRNA	CG10270	D19B	38717
FBgn0022700	-2.35532	0.949871	6.40111	0.300205	1	mRNA	CG3986	Chitinase 4	49815
FBgn0022702	-0.0502755	3.52821	0.0209824	0.987384	1	mRNA	CG2054	Chitinase 2	38223
FBgn0022709	-0.396296	4.03194	1.11192	0.850559	1	mRNA	CG17146	Adenylate kinase 1	39396
FBgn0022710	0.176576	3.8969	0.277232	0.965998	1	mRNA	CG9210	Adenylyl cyclase 35C	32485
FBgn0022724	-0.3752	0.885676	0.855599	0.875008	1	mRNA	CG7128	TBP-associated factor 8	32792
FBgn0022740	-0.682458	-2.01108	0.844845	0.876761	1	mRNA	CG5005	HLH54F	37027
FBgn0022764	0.207449	5.52373	0.410067	0.939021	1	mRNA	CG8815	Sin3A	36382
FBgn0022768	-0.158253	4.49499	0.218367	0.967958	1	mRNA	CG2984	Protein phosphatase 2C	31404
FBgn0022770	0.57942	1.28622	2.20059	0.821914	1	mRNA	CG17058	Peritrophin A	33023
FBgn0022772	0.107705	2.86314	0.0779618	0.987384	1	mRNA	CG10667	Origin recognition complex subunit 1	35686
FBgn0022774	-0.436823	5.11333	1.3375	0.843056	1	mRNA	CG8782	Ornithine aminotransferase precursor	40145
FBgn0022786	0.018147	2.30521	0.00275134	0.998058	1	mRNA	CG12153	Hira	31680
FBgn0022787	0.0832965	3.52863	0.0652837	0.987384	1	mRNA	CG4261	Helicase 89B	41943
FBgn0022800	-0.357605	0.719639	0.675238	0.896034	1	mRNA	CG10244	Cadherin 96Ca	43026
FBgn0022893	0.467032	6.92515	1.75219	0.832686	1	mRNA	CG2207	Decondensation factor 31	35418
FBgn0022935	-0.142282	2.81451	0.170234	0.974968	1	mRNA	CG10269	D19A	38718
FBgn0022936	-0.062591	1.92749	0.0282656	0.987384	1	mRNA	CG7405	Cyclin H	40429
FBgn0022942	0.55826	3.81118	2.65545	0.778135	1	mRNA	CG7035	cap binding protein 80	44409
FBgn0022943	0.206709	0.942658	0.229617	0.966615	1	mRNA	CG12357	cap binding protein 20	42166
FBgn0022959	0.00527881	5.89326	0.000283009	0.999554	1	mRNA	CG5654	ypsilon schachtel	39377
FBgn0022960	0.0612178	2.47324	0.026635	0.987384	1	mRNA	CG3572	visceral mesodermal armadillo-repeats	35609
FBgn0022981	0.230199	3.67585	0.433445	0.934897	1	mRNA	CG1058	ripped pocket	40580
FBgn0022984	-0.205729	2.86677	0.381468	0.943431	1	mRNA	CG3584	quaking related 58E-3	37559
FBgn0022985	0.276312	4.2181	0.705619	0.891438	1	mRNA	CG5821	quaking related 58E-2	37562
FBgn0022986	-0.0117124	2.2142	0.00115299	0.999485	1	mRNA	CG3613	quaking related 58E-1	37561
FBgn0022987	0.0254327	2.77675	0.00467751	0.996819	1	mRNA	CG4816	quaking related 54B	36966
FBgn0023000	0.0421171	2.05325	0.0130504	0.991977	1	mRNA	CG6936	methuselah	38058
FBgn0023001	-0.383707	1.79227	1.09185	0.851752	1	mRNA	CG8624	melted	38785
FBgn0023023	-0.495575	2.72311	1.88358	0.828597	1	mRNA	CG1411	Collapsin Response Mediator Protein	40675
FBgn0023076	0.013588	2.18903	0.00124761	0.999485	1	mRNA	CG7391	Clock	38872
FBgn0023081	0.0264348	3.48886	0.00652495	0.995207	1	mRNA	CG4012	genghis khan	37858
FBgn0023083	0.300353	3.81553	0.836724	0.877786	1	mRNA	CG7693	frayed	44233
FBgn0023090	-1.02499	1.17548	2.69353	0.770488	1	mRNA	CG31623	defective transmitter release	318856
FBgn0023091	-1.3392	-2.63145	1.93928	0.828597	1	mRNA	CG8667	dimmed	35404
FBgn0023094	-0.15175	3.14935	0.202656	0.96842	1	mRNA	CG8727	cycle	40162
FBgn0023095	-0.0466055	3.9467	0.0208865	0.987384	1	mRNA	CG11282	capricious	39493
FBgn0023096	-0.224234	-0.377388	0.184423	0.971498	1	mRNA	CG15148	beethoven	35073
FBgn0023097	0.313573	3.62287	0.908832	0.86678	1	mRNA	CG5206	bonus	44235
FBgn0023129	-1.56062	5.63431	17.4728	0.00382032	2	mRNA	CG3705	astray	39085
FBgn0023130	-0.123933	1.9493	0.11088	0.98605	1	mRNA	CG3771	a6	31127
FBgn0023143	0.233207	6.81754	0.517116	0.918205	1	mRNA	CG1782	Ubiquitin activating enzyme 1	35998
FBgn0023167	0.217952	3.31982	0.434411	0.934837	1	mRNA	CG8427	Small ribonucleoprotein particle protein SmD3	36306
FBgn0023169	-0.191445	4.79478	0.345306	0.950331	1	mRNA	CG3051	AMP-activated protein kinase alpha subunit	43904
FBgn0023170	0.153473	5.73938	0.22704	0.966699	1	mRNA	CG3997	Ribosomal protein L39	37849
FBgn0023171	-0.164745	2.87894	0.222796	0.967171	1	mRNA	CG8729	ribonuclease H1	35746
FBgn0023172	0.0983686	5.16501	0.0940702	0.987013	1	mRNA	CG9635	Rho guanine nucleotide exchange factor 2	36915
FBgn0023174	0.223082	4.61765	0.431285	0.935081	1	mRNA	CG3329	Proteasome beta2 subunit	39628
FBgn0023175	0.103398	4.9284	0.106225	0.98605	1	mRNA	CG1519	Proteasome alpha7 subunit	36018
FBgn0023177	0.218713	3.05259	0.406983	0.939865	1	mRNA	CG32505	Protein phosphatase 19C	45031
FBgn0023179	0.453819	-0.067408	0.477407	0.924391	1	mRNA	CG6438	amontillado	NA
FBgn0023180	-0.0793034	0.461218	0.0353952	0.987384	1	mRNA	CG1584	Origin recognition complex subunit 6	36017
FBgn0023181	0.0629337	2.04273	0.0296269	0.987384	1	mRNA	CG2917	Origin recognition complex subunit 4	37970
FBgn0023197	0.89095	-1.64182	1.88587	0.828597	1	mRNA	CG6298	Jonah 74E	39959
FBgn0023212	0.320758	4.50694	0.960699	0.86041	1	mRNA	CG4204	Elongin B	42435
FBgn0023213	0.466239	6.15804	2.0433	0.828284	1	mRNA	CG10811	eukaryotic translation initiation factor 4G	43839
FBgn0023214	-0.403617	-0.0325434	0.778647	0.883556	1	mRNA	CG15085	ETS-domain lacking	37149
FBgn0023215	0.232871	3.42813	0.450687	0.929852	1	mRNA	CG13316	Mnt	31331
FBgn0023216	0.0754158	2.14724	0.0448989	0.987384	1	mRNA	CG2864	Poly(ADP-ribose) glycohydrolase	31329
FBgn0023388	-0.0208864	3.87384	0.00393516	0.997218	1	mRNA	CG1099	Dynamin associated protein 160	35378
FBgn0023395	0.226365	2.22535	0.370979	0.94576	1	mRNA	CG9594	Chd3	40111
FBgn0023407	-0.0282648	3.95518	0.00709521	0.994627	1	mRNA	CG9239	B4	34767
FBgn0023415	-1.54735	4.2536	2.28106	0.816498	1	mRNA	CG4605	Accessory gland protein 32CD	34531
FBgn0023416	0.177193	1.37485	0.18756	0.970838	1	mRNA	CG1506	Ac3	35419
FBgn0023441	0.0296991	5.13657	0.00885383	0.993393	1	mRNA	CG8205	fusilli	44095
FBgn0023458	0.185274	5.27504	0.322641	0.95641	1	mRNA	CG3585	Rabconnectin-3A	31557
FBgn0023477	-0.184505	6.26072	0.272222	0.965998	1	mRNA	CG2827	Transaldolase	37804
FBgn0023479	0.644536	2.18413	2.75147	0.762339	1	mRNA	CG4821	Tequila	39048
FBgn0023495	-1.51093	2.18391	15.3202	0.0101513	2	mRNA	CG8823	Lip3	41643
FBgn0023496	-0.304168	-2.05722	0.169086	0.975101	1	mRNA	CG7279	Lipase 1	43973
FBgn0023506	0.0210385	2.0309	0.00360395	0.997223	1	mRNA	CG1474	Es2	31780
FBgn0023507	-0.604863	6.94756	3.52721	0.672459	1	mRNA	CG3835	D-2-hydroxyglutaric acid dehydrogenase	31184
FBgn0023508	-0.128328	3.76754	0.139536	0.982476	1	mRNA	CG3573	Oculocerebrorenal syndrome of Lowe	31157
FBgn0023509	0.247951	3.56488	0.560241	0.914599	1	mRNA	CG3480	Myb-interacting protein 130	31153
FBgn0023510	0.0986826	4.35435	0.0908613	0.987175	1	mRNA	CG17766	Rabconnectin-3B	31155
FBgn0023511	0.0527644	3.63135	0.0246181	0.987384	1	mRNA	CG3810	ER degradation enhancer%2C mannosidase alpha-like 1	31154
FBgn0023512	0.185283	3.76635	0.294793	0.96384	1	mRNA	CG3806	eIF2B-epsilon	31156
FBgn0023513	-0.171084	1.93865	0.212192	0.96842	1	mRNA	CG14803	NA	31142
FBgn0023514	0.302262	3.5698	0.770246	0.884013	1	mRNA	CG14805	NA	31146
FBgn0023515	-0.05246	4.04443	0.0250235	0.987384	1	mRNA	CG14814	NA	31139
FBgn0023516	-0.35573	3.66177	1.14604	0.848259	1	mRNA	CG14815	Peroxin 5	31141
FBgn0023517	0.35421	2.29139	0.851259	0.875124	1	mRNA	CG14816	Phosphoglycerate mutase 5	31143
FBgn0023518	0.0447983	3.13813	0.0176104	0.987384	1	mRNA	CG3848	trithorax-related	31149
FBgn0023519	0.310428	3.11102	0.818709	0.880615	1	mRNA	CG3109	mitochondrial ribosomal protein L16	31150
FBgn0023520	0.456532	0.105765	1.05104	0.853447	1	mRNA	CG3857	NA	2768908
FBgn0023521	0.0428136	2.05649	0.0144834	0.990168	1	mRNA	CG3587	NA	31160
FBgn0023522	0.254755	4.48057	0.470921	0.924902	1	mRNA	CG11596	NA	31158
FBgn0023523	-0.188016	-2.18542	0.057522	0.987384	1	mRNA	CG3206	Odorant receptor 2a	31207
FBgn0023524	0.98858	-2.09252	1.1498	0.848175	1	mRNA	CG3078	NA	31211
FBgn0023525	-0.170257	1.51446	0.218948	0.967646	1	mRNA	CG3191	NA	31209
FBgn0023526	-0.0729259	3.45957	0.0476955	0.987384	1	mRNA	CG2865	NA	31217
FBgn0023527	0.422281	3.81284	1.41616	0.842623	1	mRNA	CG3071	NA	31213
FBgn0023528	0.059631	4.11661	0.0299064	0.987384	1	mRNA	CG2924	NA	31214
FBgn0023529	0.661961	5.37603	4.14716	0.584447	1	mRNA	CG2918	NA	31215
FBgn0023530	0.0836316	0.488965	0.038364	0.987384	1	mRNA	CG3740	NA	31119
FBgn0023531	0.184713	2.20475	0.284649	0.965139	1	mRNA	CG32809	NA	31121
FBgn0023534	0.000938222	-1.84921	1.65908e-06	0.9998	1	mRNA	CG17778	NA	30996
FBgn0023535	-0.550447	3.67755	1.88726	0.828597	1	mRNA	CG18104	arginase	46717
FBgn0023536	0.220593	2.42989	0.369362	0.9462	1	mRNA	CG3156	NA	30994
FBgn0023537	-0.542772	6.66542	2.92986	0.746307	1	mRNA	CG17896	NA	30995
FBgn0023540	0.495994	3.16263	0.985887	0.857098	1	mRNA	CG3630	NA	31189
FBgn0023541	0.639863	1.80759	2.70215	0.769067	1	mRNA	CG3540	Cyp4d14	45706
FBgn0023542	0.232286	4.02146	0.463894	0.926336	1	mRNA	CG3460	Nonsense-mediated mRNA 3	31195
FBgn0023545	-0.00782759	2.6413	0.000525453	0.999554	1	mRNA	CG4406	NA	31163
FBgn0023549	-0.230518	4.46746	0.477422	0.924391	1	mRNA	CG3456	Monocarboxylate transporter 1	31198
FBgn0023550	-0.461717	2.8415	1.85335	0.828597	1	mRNA	CG18031	NA	45707
FBgn0024150	-0.421769	1.38624	1.30957	0.843056	1	mRNA	CG10564	Adenylyl cyclase 78C	40333
FBgn0024177	0.164179	4.86865	0.227635	0.966699	1	mRNA	CG10125	zero population growth	251414
FBgn0024179	0.17729	2.34633	0.247924	0.965998	1	mRNA	CG10776	wishful thinking	44096
FBgn0024183	0.378436	5.1621	1.3737	0.842969	1	mRNA	CG4170	vasa intronic gene	34885
FBgn0024184	0.973787	-0.826666	3.4003	0.686519	1	mRNA	CG6269	unc-4	32757
FBgn0024187	-0.0334916	3.76652	0.00980963	0.993045	1	mRNA	CG8110	sunday driver	43905
FBgn0024188	0.425455	2.49877	1.48672	0.84143	1	mRNA	CG12352	separation anxiety	44724
FBgn0024189	-0.252295	0.0538303	0.322465	0.95641	1	mRNA	CG33141	sticks and stones	44097
FBgn0024191	-0.0710335	1.95831	0.0417995	0.987384	1	mRNA	CG7238	septin interacting protein 1	44238
FBgn0024194	0.112605	3.49784	0.105489	0.98605	1	mRNA	CG11495	rasp	44098
FBgn0024196	0.0784998	1.74072	0.0475138	0.987384	1	mRNA	CG10751	roadblock	36963
FBgn0024222	-0.305718	2.38015	0.677967	0.89551	1	mRNA	CG4201	I-kappaB kinase beta	44432
FBgn0024227	-0.115347	0.86422	0.0856864	0.987384	1	mRNA	CG6620	aurora B	34504
FBgn0024230	0.101553	1.88731	0.074593	0.987384	1	mRNA	CG10234	Heparan sulfate 2-O-sulfotransferase	44433
FBgn0024232	-1.68379	-0.81296	8.17848	0.166329	1	mRNA	CG18471	gprs	36862
FBgn0024234	-0.353006	2.40297	1.06703	0.851827	1	mRNA	CG5562	glass bottom boat	37778
FBgn0024236	0.141926	4.95822	0.178241	0.972443	1	mRNA	CG6817	fear-of-intimacy	38976
FBgn0024238	0.349275	4.90096	1.12061	0.850315	1	mRNA	CG8649	Fimbrin	32721
FBgn0024244	-0.00692069	2.57243	0.00040492	0.999554	1	mRNA	CG10016	drumstick	49638
FBgn0024245	-0.0745394	1.46084	0.0382028	0.987384	1	mRNA	CG17559	doughnut on 2	35207
FBgn0024248	-0.282076	3.2058	0.70165	0.892721	1	mRNA	CG5686	chico	64880
FBgn0024250	1.00389	0.835303	5.1636	0.442964	1	mRNA	CG9653	brinker	31665
FBgn0024251	-0.677778	-2.51149	0.581332	0.911882	1	mRNA	CG1414	bobby sox	12
FBgn0024273	-0.0888967	3.4474	0.0670617	0.987384	1	mRNA	CG1520	WASp	43402
FBgn0024277	-0.187824	4.23949	0.326013	0.956174	1	mRNA	CG18214	trio	43974
FBgn0024285	0.0313289	4.36058	0.0095981	0.993045	1	mRNA	CG4602	Srp54	34312
FBgn0024288	-0.860168	-1.73783	1.56985	0.837209	1	mRNA	CG15552	Sox100B	45039
FBgn0024289	-1.57542	5.51685	9.82156	0.0917313	1	mRNA	CG1982	Sorbitol dehydrogenase 1	40836
FBgn0024291	-0.0805841	3.35468	0.0588	0.987384	1	mRNA	CG5216	Sirtuin 1	34708
FBgn0024293	-0.629376	5.73039	3.82553	0.629211	1	mRNA	CG1865	Serpin 43Ab	45040
FBgn0024294	-0.361461	-0.388877	0.299275	0.96258	1	mRNA	CG12172	Serpin 43Aa	45041
FBgn0024314	-0.0473083	4.64152	0.0220761	0.987384	1	mRNA	CG5105	Phospholipase A2 activator protein	43978
FBgn0024315	0.869597	5.39974	7.40956	0.221559	1	mRNA	CG8098	Picot	36865
FBgn0024320	-0.151305	4.29456	0.223986	0.967171	1	mRNA	CG5722	Niemann-Pick type C-1a	34358
FBgn0024321	-0.010116	2.26741	0.000762012	0.999554	1	mRNA	CG8524	NK7.1	41747
FBgn0024326	0.152602	3.67665	0.209639	0.96842	1	mRNA	CG9738	MAP kinase kinase 4	41020
FBgn0024329	-0.0757897	4.36842	0.0559095	0.987384	1	mRNA	CG7717	Mekk1	42253
FBgn0024330	-0.0660655	3.17976	0.0397616	0.987384	1	mRNA	CG9473	Mediator complex subunit 6	44728
FBgn0024332	-0.029465	3.0879	0.00682635	0.995197	1	mRNA	CG4206	Minichromosome maintenance 3	31449
FBgn0024352	0.723775	5.24695	4.20323	0.579187	1	mRNA	CG2720	Hsp70/Hsp90 organizing protein homolog	33202
FBgn0024360	0.00311317	2.44655	8.29438e-05	0.999554	1	mRNA	CG11418	NA	31081
FBgn0024361	-0.200335	2.32265	0.345388	0.950331	1	mRNA	CG11415	Tetraspanin 2A	31080
FBgn0024362	0.177052	4.59	0.286966	0.9647	1	mRNA	CG11412	NA	31079
FBgn0024364	0.010987	4.20146	0.00107532	0.999485	1	mRNA	CG11417	NA	31083
FBgn0024365	-0.0450022	4.19317	0.0197422	0.987384	1	mRNA	CG12773	NA	31082
FBgn0024366	-0.0164077	1.87067	0.00191749	0.998778	1	mRNA	CG11409	NA	31078
FBgn0024371	0.14876	2.2014	0.188625	0.970698	1	mRNA	CG1071	E2F transcription factor 2	35381
FBgn0024432	0.140055	3.80498	0.183458	0.971498	1	mRNA	CG12363	Dynein light chain 90F	42199
FBgn0024491	-0.099408	3.58274	0.0818307	0.987384	1	mRNA	CG6046	Bicoid interacting protein 1	41965
FBgn0024509	0.0775453	4.7871	0.0588694	0.987384	1	mRNA	CG6773	Sec13 ortholog (S. cerevisiae)	44437
FBgn0024510	0.141531	1.54453	0.12054	0.98348	1	mRNA	CG32315	discs lost	46719
FBgn0024542	0.120113	1.91735	0.116143	0.984545	1	mRNA	CG8614	Neosin	38795
FBgn0024555	0.0134979	4.37369	0.00173897	0.999261	1	mRNA	CG9351	falafel	41675
FBgn0024556	0.41702	5.50024	1.63778	0.837033	1	mRNA	CG6050	Elongation factor Tu mitochondrial	44438
FBgn0024558	0.37375	3.9427	1.2756	0.843852	1	mRNA	CG31289	Diphthamide methyltransferase	42663
FBgn0024689	-0.282101	2.99899	0.700802	0.892741	1	mRNA	CG6549	four way stop	35054
FBgn0024698	0.26325	2.93223	0.524162	0.918205	1	mRNA	CG10110	Cleavage and polyadenylation specificity factor 160	44250
FBgn0024728	0.397362	2.95617	1.43332	0.842623	1	mRNA	CG1783	Slip1	43809
FBgn0024732	0.400532	3.56761	1.1119	0.850559	1	mRNA	CG8357	DNA fragmentation factor-related protein 1	36290
FBgn0024733	0.0897869	8.83249	0.0764984	0.987384	1	mRNA	CG17521	Ribosomal protein L10	43864
FBgn0024734	0.218918	4.53411	0.453006	0.92941	1	mRNA	CG4993	PRL-1 phosphatase	34952
FBgn0024740	-1.37887	-0.803654	6.25917	0.318123	1	mRNA	CG17116	Lipase 2	43980
FBgn0024754	-0.28611	4.08324	0.744594	0.886861	1	mRNA	CG8200	Flotillin 1	36726
FBgn0024804	-0.0488359	3.07829	0.0181138	0.987384	1	mRNA	CG17023	Dead box protein 80	3354919
FBgn0024806	0.121935	3.76065	0.140919	0.982353	1	mRNA	CG7020	DISCO Interacting Protein 2	252479
FBgn0024807	0.285265	4.57963	0.747251	0.886464	1	mRNA	CG17686	DISCO Interacting Protein 1	43981
FBgn0024811	0.12014	4.0367	0.115995	0.984545	1	mRNA	CG1587	Crk oncogene	43775
FBgn0024814	0.0403387	4.99235	0.0145949	0.990053	1	mRNA	CG6948	Clathrin light chain	40221
FBgn0024833	0.0785526	4.11704	0.059091	0.987384	1	mRNA	CG9388	Adaptor Protein complex 1%2C mu subunit	41150
FBgn0024836	-0.176653	-1.84544	0.0606673	0.987384	1	mRNA	CG11895	starry night	36125
FBgn0024841	-0.0308314	2.97757	0.00857055	0.993579	1	mRNA	CG1963	pterin-4a-carbinolamine dehydratase	43499
FBgn0024846	0.00201693	3.63059	3.71048e-05	0.999647	1	mRNA	CG7393	p38b MAP kinase	34780
FBgn0024887	-0.26162	2.01806	0.530693	0.917973	1	mRNA	CG5649	kin17	40242
FBgn0024889	0.192036	4.54828	0.349719	0.949391	1	mRNA	CG8548	karyopherin alpha1	40160
FBgn0024897	0.100435	0.314209	0.0577461	0.987384	1	mRNA	CG3100	b6	31124
FBgn0024909	0.166673	2.70462	0.22646	0.966699	1	mRNA	CG2670	TBP-associated factor 7	40934
FBgn0024912	0.209375	4.55296	0.414828	0.937561	1	mRNA	CG1303	O-6-alkylguanine-DNA alkyltransferase	40816
FBgn0024913	0.136804	-0.134112	0.0680033	0.987384	1	mRNA	CG11062	Activin-beta	43826
FBgn0024920	-0.153075	2.79312	0.164687	0.976297	1	mRNA	CG3181	Thymidylate synthase	33499
FBgn0024921	0.390796	3.9969	1.38575	0.842969	1	mRNA	CG7398	Transportin	38721
FBgn0024941	0.0401656	-2.00107	0.0027805	0.998058	1	mRNA	CG9108	Regulator of G-protein signalling 7	32674
FBgn0024943	0.685853	-0.35863	1.08654	0.851752	1	mRNA	CG11219	PIP82	31791
FBgn0024944	-0.391383	0.488575	0.789755	0.882766	1	mRNA	CG3856	Octopamine receptor in mushroom bodies	43982
FBgn0024945	-0.648732	2.76093	3.3988	0.686519	1	mRNA	CG7067	Nitrilase and fragile histidine triad fusion protein	38029
FBgn0024947	0.211369	4.01193	0.412484	0.938161	1	mRNA	CG3059	NTPase	33495
FBgn0024956	-0.111261	2.08195	0.0856994	0.987384	1	mRNA	CG7614	Menage a trois 1 ortholog (H. sapiens)	36130
FBgn0024957	-0.182268	6.10392	0.324803	0.956392	1	mRNA	CG6342	Iron regulatory protein 1B	41269
FBgn0024958	-0.0725883	4.28385	0.048859	0.987384	1	mRNA	CG4900	Iron regulatory protein 1A	42689
FBgn0024963	-0.248553	0.797563	0.316752	0.958655	1	mRNA	CG7535	GluClalpha	42350
FBgn0024973	-0.120059	3.42882	0.130953	0.98348	1	mRNA	CG2701	NA	31261
FBgn0024975	0.382656	1.157	0.78219	0.883556	1	mRNA	CG2712	NA	31267
FBgn0024980	0.0792449	2.08115	0.0526695	0.987384	1	mRNA	CG2715	Syntaxin 4	31269
FBgn0024983	0.10628	2.93234	0.100404	0.986283	1	mRNA	CG4293	NA	31001
FBgn0024984	-0.147739	1.01274	0.126383	0.98348	1	mRNA	CG3457	NA	31196
FBgn0024985	-0.0529694	3.42447	0.0253476	0.987384	1	mRNA	CG11448	NA	31090
FBgn0024986	0.0970937	2.77736	0.0820394	0.987384	1	mRNA	CG3719	NA	44736
FBgn0024987	0.173557	4.24374	0.271457	0.965998	1	mRNA	CG3056	sister-of-Sex-lethal	31086
FBgn0024989	0.293683	2.79903	0.618354	0.90612	1	mRNA	CG3777	NA	30979
FBgn0024991	0.300808	1.94602	0.618383	0.90612	1	mRNA	CG2694	NA	31260
FBgn0024992	-0.143961	4.16127	0.194785	0.969675	1	mRNA	CG2658	NA	31253
FBgn0024993	-0.179518	1.39855	0.23481	0.965998	1	mRNA	CG2662	NA	31254
FBgn0024994	0.177451	2.21611	0.250148	0.965998	1	mRNA	CG2675	Csat	31255
FBgn0024995	-0.0629391	4.09553	0.0361986	0.987384	1	mRNA	CG2680	NA	31257
FBgn0024996	0.123635	3.79232	0.137371	0.983057	1	mRNA	CG2677	eIF2B-beta	31256
FBgn0024997	0.233134	2.60378	0.477748	0.924391	1	mRNA	CG2681	NA	31258
FBgn0024998	0.0180675	2.36025	0.00278942	0.998058	1	mRNA	CG2685	NA	31259
FBgn0025109	0.0185546	2.64603	0.00305201	0.998011	1	mRNA	CG18642	Bem46	44441
FBgn0025111	-1.01186	2.95566	1.80355	0.829521	1	mRNA	CG1683	Adenine nucleotide translocase 2	32008
FBgn0025115	-0.84833	0.138659	1.12796	0.850047	1	mRNA	CG16870	Acylphosphatase	34807
FBgn0025185	-0.352236	1.13056	0.80395	0.882115	1	mRNA	CG1605	az2	35682
FBgn0025186	-0.0327661	2.91059	0.00876753	0.993579	1	mRNA	CG5709	ariadne 2	37542
FBgn0025286	0.150935	6.1927	0.211654	0.96842	1	mRNA	CG1821	Ribosomal protein L31	35988
FBgn0025335	0.165697	3.00244	0.227476	0.966699	1	mRNA	CG4585	NA	37782
FBgn0025336	0.354939	3.57623	1.09712	0.851752	1	mRNA	CG4882	NA	37787
FBgn0025352	-0.209668	4.75315	0.428766	0.935166	1	mRNA	CG4581	Thiolase	37784
FBgn0025360	-0.912564	0.0721468	1.66972	0.837033	1	mRNA	CG18455	Optix	44108
FBgn0025366	-0.103433	6.1562	0.092751	0.987175	1	mRNA	CG5277	Intronic Protein 259	34419
FBgn0025373	-0.04789	3.22771	0.0198182	0.987384	1	mRNA	CG12389	Farnesyl pyrophosphate synthase	36209
FBgn0025378	-1.36008	0.323246	3.0243	0.737182	1	mRNA	CG3795	NA	31128
FBgn0025381	-0.176659	4.22777	0.293153	0.9647	1	mRNA	CG14782	rush hour	31105
FBgn0025382	0.432651	-0.954654	0.666868	0.897523	1	mRNA	CG14791	Rab27	31103
FBgn0025387	-0.691315	1.29991	0.763301	0.884218	1	mRNA	CG12184	NA	31392
FBgn0025388	-0.512106	2.84919	1.34984	0.843056	1	mRNA	CG12179	NA	31393
FBgn0025390	0.527177	3.01256	2.09275	0.825879	1	mRNA	CG14796	Mucin related 2B	31111
FBgn0025391	0.546005	0.44972	1.76815	0.83131	1	mRNA	CG14808	Sarcoglycan delta	31129
FBgn0025393	-0.171627	-1.07049	0.100037	0.986283	1	mRNA	CG14795	NA	31109
FBgn0025394	0.124396	4.03496	0.135045	0.98348	1	mRNA	CG32810	insomniac	31110
FBgn0025454	-1.14249	7.2679	12.2909	0.0353708	2	mRNA	CG8453	Cyp6g1	36316
FBgn0025455	0.00503	4.72438	0.000235323	0.999554	1	mRNA	CG6292	Cyclin T	39961
FBgn0025456	-0.408399	3.64591	1.45527	0.842623	1	mRNA	CG5413	Cellular Repressor of E1A-stimulated Genes	42092
FBgn0025457	0.456377	3.13695	1.839	0.828597	1	mRNA	CG7581	Bub3	43490
FBgn0025463	-0.0686164	4.03219	0.0424043	0.987384	1	mRNA	CG4303	Brahma associated protein 60kD	32268
FBgn0025469	0.0886024	3.0471	0.0665565	0.987384	1	mRNA	CG8717	saliva	35773
FBgn0025519	0.100457	2.13938	0.0745791	0.987384	1	mRNA	CG7773	fidipidine	36808
FBgn0025525	-0.179729	2.86412	0.293465	0.964554	1	mRNA	CG9102	bric a brac 2	44254
FBgn0025549	0.257696	2.4074	0.46136	0.927041	1	mRNA	CG1659	unc-119	31664
FBgn0025558	-0.215095	0.183659	0.238758	0.965998	1	mRNA	CG4101	NA	39857
FBgn0025571	0.212146	4.18644	0.439352	0.933135	1	mRNA	CG5836	Splicing factor 1	43912
FBgn0025573	-0.738684	0.765688	0.734208	0.888094	1	mRNA	CG3245	Protein phosphatase N at 58A	37493
FBgn0025574	0.182383	2.87121	0.291362	0.9647	1	mRNA	CG5212	Pellino	42821
FBgn0025582	0.038668	5.77394	0.0140748	0.9906	1	mRNA	CG9677	Int6 homologue	39877
FBgn0025583	-1.15663	3.53647	8.39392	0.152926	1	mRNA	CG18106	Immune induced molecule 2	49802
FBgn0025592	-0.674281	4.72083	4.21525	0.57848	1	mRNA	CG18374	Glycerol kinase 1	43913
FBgn0025595	0.657472	2.71611	2.52097	0.792656	1	mRNA	CG11325	Adipokinetic hormone receptor	33942
FBgn0025608	-0.103372	4.00079	0.102364	0.986283	1	mRNA	CG10372	Fas-associated factor	NA
FBgn0025612	-1.35668	-1.39069	4.04397	0.595773	1	mRNA	CG3062	NA	31396
FBgn0025615	0.27997	3.15125	0.630579	0.903657	1	mRNA	CG3024	Torsin	31399
FBgn0025616	-1.01649	0.249384	1.61908	0.837033	1	mRNA	CG13359	NA	31028
FBgn0025620	0.766444	4.07606	4.89053	0.480656	1	mRNA	CG13360	NA	31025
FBgn0025621	-0.47717	4.05845	2.15196	0.822272	1	mRNA	CG16989	NA	31026
FBgn0025624	-0.401672	2.08778	1.34073	0.843056	1	mRNA	CG4025	NA	31177
FBgn0025625	-0.174935	0.8619	0.20168	0.96842	1	mRNA	CG4290	Salt-inducible kinase 2	31170
FBgn0025626	0.141788	3.2593	0.173585	0.9737	1	mRNA	CG4281	NA	31171
FBgn0025627	-0.449393	-0.0259622	0.774337	0.88393	1	mRNA	CG4194	NA	31173
FBgn0025628	0.350102	4.41921	1.14187	0.848259	1	mRNA	CG4199	NA	31174
FBgn0025629	0.277186	2.68264	0.576713	0.911882	1	mRNA	CG4045	NA	31176
FBgn0025630	0.083205	1.66408	0.0510535	0.987384	1	mRNA	CG4061	RNA 3'-terminal phosphate cyclase	31175
FBgn0025631	-0.276947	2.94648	0.698588	0.893019	1	mRNA	CG4322	moody	31168
FBgn0025632	0.17496	2.37199	0.245868	0.965998	1	mRNA	CG4313	NA	31169
FBgn0025633	0.263016	4.25012	0.615934	0.90612	1	mRNA	CG13366	NA	31004
FBgn0025634	-0.182051	1.93574	0.266089	0.965998	1	mRNA	CG13367	NA	31013
FBgn0025635	0.409192	1.87808	1.17616	0.847367	1	mRNA	CG17829	NA	47718
FBgn0025637	0.219454	5.68018	0.42618	0.935796	1	mRNA	CG16983	SKP1-related A	31016
FBgn0025638	0.00851939	4.40003	0.000636421	0.999554	1	mRNA	CG16982	Regulator of cullins 1a	31014
FBgn0025639	0.00225204	4.64984	4.59316e-05	0.999647	1	mRNA	CG13363	Histone methyltransferase 4-20	31015
FBgn0025640	-0.0106857	3.56801	0.00106283	0.999485	1	mRNA	CG13369	NA	31007
FBgn0025641	-0.344806	3.64707	1.08921	0.851752	1	mRNA	CG14622	Dishevelled Associated Activator of Morphogenesis	31075
FBgn0025642	-1.51334	-0.517548	5.90172	0.349895	1	mRNA	CG32812	NA	31074
FBgn0025643	0.0901221	3.36836	0.069908	0.987384	1	mRNA	CG3588	NA	31278
FBgn0025674	0.11824	4.42421	0.125696	0.98348	1	mRNA	CG15218	Cyclin K	49816
FBgn0025676	0.294275	1.36165	0.570564	0.911882	1	mRNA	CG3217	CKII-alpha subunit interactor-3	38088
FBgn0025678	0.692608	4.99909	4.19157	0.579722	1	mRNA	CG5809	calcium-binding protein 1	34976
FBgn0025680	-0.491528	4.77579	2.3065	0.813168	1	mRNA	CG3772	cryptochrome	42305
FBgn0025681	-0.0157241	3.97153	0.00236189	0.998479	1	mRNA	CG3558	NA	48421
FBgn0025682	0.526995	4.65209	2.35858	0.808436	1	mRNA	CG9148	supercoiling factor	38145
FBgn0025683	-0.0175905	6.61921	0.00309531	0.997986	1	mRNA	CG3164	NA	33171
FBgn0025684	0.368516	3.12803	1.11773	0.850315	1	mRNA	CG15438	Major Facilitator Superfamily Transporter 18	33650
FBgn0025686	-0.184638	1.3234	0.213854	0.96842	1	mRNA	CG11592	Amnionless ortholog	33199
FBgn0025687	-0.992361	3.10609	8.57258	0.142857	1	mRNA	CG7144	Lysine ketoglutarate reductase/saccharopine dehydrogenase	34064
FBgn0025692	0.628657	2.19628	3.12761	0.727547	1	mRNA	CG3814	NA	36418
FBgn0025693	-0.127205	2.84405	0.144176	0.981711	1	mRNA	CG11163	Zinc transporter 41F	35513
FBgn0025697	-0.140399	2.65728	0.154351	0.978291	1	mRNA	CG12789	scavenger receptor acting in neural tissue and majority of rhodopsin is absent	34024
FBgn0025700	0.47285	2.94074	2.00893	0.828284	1	mRNA	CG5885	NA	34314
FBgn0025702	-0.548234	3.13092	1.24441	0.843852	1	mRNA	CG11489	Serine-arginine protein kinase at 79D	40461
FBgn0025709	1.67736	2.11828	17.9864	0.00307007	2	mRNA	CG8083	NA	35914
FBgn0025712	-0.125773	1.89563	0.111694	0.98605	1	mRNA	CG13920	NA	38203
[truncated: 10,979 more rows]

## Sheet: S3_DE_genes_Nv
S3. Differentially expressed genes of N. vitripennis
ID	logFC	logCPM	LR	PValue	sign	class	GeneID	fullname	NasoniaBase	LOC
__alignment_not_unique	0.0689333	15.3994	0.37718	0.926877	1	NA	NA	NA	NA	NA
__ambiguous	0.0515301	11.8651	0.276877	0.944092	1	NA	NA	NA	NA	NA
__no_feature	0.14716	19.4673	2.03254	0.707713	1	NA	NA	NA	NA	NA
gene0	-0.0681341	4.02525	0.182025	0.954523	1	mRNA	100117425	disintegrin and metalloproteinase domain-containing protein 10	NV13865	LOC100117425
gene1	0.395104	0.429687	1.23963	0.805932	1	mRNA	100678203	uncharacterized LOC100678203	NA	LOC100678203
gene10	0.242345	5.23939	3.65814	0.515846	1	mRNA	100117754	microtubule-associated protein tau	NV13873	LOC100117754
gene100	0.128535	-1.82077	0.0332444	0.984615	1	mRNA	100679260	uncharacterized LOC100679260	NA	LOC100679260
gene1000	0.596041	1.74897	8.15927	0.158007	1	mRNA	103317997	multiple epidermal growth factor-like domains protein 10	NA	LOC103317997
gene10000	-0.247578	1.02733	0.8759	0.862143	1	mRNA	100114044	DNA (cytosine-5)-methyltransferase 3B	NV18466	LOC100114044
gene10002	-0.198943	4.77263	2.47643	0.652799	1	mRNA	100114194	eukaryotic translation initiation factor 3 subunit F-1	NV18467	LOC100114194
gene10003	-0.160208	3.36783	0.97967	0.844716	1	mRNA	100114236	actin related protein 11	NV18468	LOC100114236
gene10004	0.0850143	3.20796	0.296385	0.939029	1	mRNA	100114274	mTERF domain-containing protein 1%2C mitochondrial	NV18469	LOC100114274
gene10005	0.145872	5.82178	1.24598	0.805555	1	mRNA	100114306	endoplasmic reticulum-Golgi intermediate compartment protein 3	NV18470	LOC100114306
gene10006	0.099398	3.64184	0.468767	0.910581	1	mRNA	103315769	reactive oxygen species modulator 1	NA	LOC103315769
gene10007	-0.00712365	4.12331	0.00281389	0.995693	1	mRNA	100114402	MAGUK p55 subfamily member 6	NV18471	LOC100114402
gene10008	0.0945444	4.47095	0.437303	0.9164	1	mRNA	100114441	venom dipeptidyl peptidase 4	NV18472	LOC100114441
gene10009	0.0393935	5.86685	0.0822916	0.975287	1	mRNA	100114586	inactive dipeptidyl peptidase 10	NV18473	LOC100114586
gene1001	-0.107751	5.11053	0.772431	0.881075	1	mRNA	100122049	peptidyl-prolyl cis-trans isomerase FKBP4	NV50142	LOC100122049
gene10010	-0.0822645	3.57253	0.309266	0.936835	1	mRNA	100677953	interferon-inducible double-stranded RNA-dependent protein kinase activator A homolog B-like	NA	LOC100677953
gene10012	-0.403854	-1.17232	0.591533	0.899707	1	mRNA	100114622	meiotic recombination protein SPO11	NV18475	LOC100114622
gene10013	-0.115676	2.99145	0.518771	0.90581	1	mRNA	100114657	gastrulation defective protein 1 homolog	NV18476	LOC100114657
gene10014	-0.324056	2.46842	2.9027	0.609474	1	mRNA	100114697	gamma-tubulin complex component 3-like	NV18477	LOC100114697
gene10015	-0.0216484	2.48489	0.0121045	0.987466	1	mRNA	100113653	prefoldin subunit 4	NV18478	LOC100113653
gene10016	-0.207142	3.48389	2.07827	0.701978	1	mRNA	100114737	uncharacterized LOC100114737	NV18479	LOC100114737
gene10018	-0.191319	2.67196	1.20273	0.81078	1	mRNA	100114847	fibroblast growth factor receptor homolog 1-like	NV18480	LOC100114847
gene10019	0.0872999	2.22859	0.184149	0.954523	1	mRNA	100114889	polycomb group RING finger protein 3	NV18481	LOC100114889
gene1002	0.529863	0.0744869	1.75508	0.740212	1	mRNA	100122066	uncharacterized LOC100122066	NV13345	LOC100122066
gene10020	-0.0153963	4.73567	0.0131496	0.987466	1	mRNA	100114935	pre-mRNA-splicing factor CWC22 homolog	NV18482	LOC100114935
gene10021	-0.0126209	7.3964	0.0107414	0.989094	1	mRNA	100113695	nucleoplasmin-like protein	NV18483	LOC100113695
gene10022	-0.88018	-0.256974	5.26954	0.355666	1	mRNA	100114980	homeobox protein H17	NV18484	LOC100114980
gene10027	0.541047	-1.28533	0.950201	0.848559	1	mRNA	100678204	uncharacterized LOC100678204	NA	LOC100678204
gene10028	-0.115778	3.04918	0.43617	0.9164	1	mRNA	100119725	flavin-containing monooxygenase FMO GS-OX-like 2	NV18554	LOC100119725
gene10029	0.119917	2.73567	0.526105	0.904066	1	mRNA	100119755	vacuolar protein sorting-associated protein 13B	NV18555	LOC100119755
gene1003	0.306258	0.436357	0.686926	0.891089	1	ncRNA	103318005	uncharacterized LOC103318005	NA	LOC103318005
gene10030	-0.137573	3.21519	0.598205	0.899707	1	mRNA	100119785	aurora kinase C-like	NV18556	LOC100119785
gene10031	-0.0301533	2.32849	0.0273697	0.985127	1	mRNA	100119821	histone deacetylase 6	NV50794	LOC100119821
gene10032	-0.230942	0.198818	0.513447	0.906749	1	mRNA	100119858	GPI mannosyltransferase 4	NV18557	LOC100119858
gene10033	-0.0202786	1.99834	0.0101822	0.989312	1	mRNA	100119891	WW domain-binding protein 11	NV18558	LOC100119891
gene10034	0.2074	-0.937285	0.188778	0.954378	1	mRNA	100119925	tubulin glycylase 3A-like	NV18559	LOC100119925
gene10035	0.386963	2.01076	3.92099	0.485155	1	mRNA	100119954	mannose-P-dolichol utilization defect 1 protein homolog	NV18560	LOC100119954
gene10036	0.119154	6.50509	0.906559	0.856456	1	mRNA	100119981	tetratricopeptide repeat protein 14	NV18561	LOC100119981
gene10037	0.45563	-0.613447	1.16209	0.819017	1	mRNA	100678511	serine/threonine-protein phosphatase 6 regulatory ankyrin repeat subunit B-like	NA	LOC100678511
gene10038	0.0489463	6.40802	0.216171	0.953732	1	mRNA	100119283	heterogeneous nuclear ribonucleoprotein 27C	NV18562	LOC100119283
gene10039	0.38915	0.063575	1.34423	0.797806	1	mRNA	100120051	chondroitin sulfate synthase 1	NV50795	LOC100120051
gene1004	0.173761	0.173382	0.287431	0.942453	1	mRNA	100122080	uncharacterized LOC100122080	NV13346	LOC100122080
gene10040	-0.124866	2.0465	0.375656	0.926877	1	mRNA	100120082	galactokinase-like	NV18563	LOC100120082
gene10043	-0.185874	3.84707	1.64791	0.757628	1	mRNA	100115381	ceramide kinase	NV17311	LOC100115381
gene10044	-0.258663	0.766503	0.834428	0.869196	1	ncRNA	103317363	uncharacterized LOC103317363	NA	LOC103317363
gene10045	-0.140985	-0.872304	0.0910487	0.974267	1	mRNA	100115415	GTP-binding protein Rheb homolog	NV17312	LOC100115415
gene10046	-0.479681	-1.29345	0.735481	0.885884	1	mRNA	103317364	uncharacterized LOC103317364	NA	LOC103317364
gene10047	-0.0563173	2.99746	0.107361	0.968634	1	mRNA	100115445	toll-interacting protein-like	NV17313	LOC100115445
gene10048	0.0994054	2.86677	0.376724	0.926877	1	mRNA	100115481	peroxisomal membrane protein PEX16	NV17314	LOC100115481
gene10049	0.199331	0.149727	0.058856	0.978749	1	mRNA	100115519	laccase-4-like	NV17315	LOC100115519
gene1005	0.323761	-0.367966	0.693585	0.890335	1	mRNA	103318012	uncharacterized LOC103318012	NA	LOC103318012
gene10050	0.0479864	1.10089	0.0365872	0.984516	1	mRNA	100115558	ubiquinol-cytochrome c reductase%2C Rieske iron-sulfur polypeptide 1-like	NV17316	LOC100115558
gene10051	-0.120024	4.86395	0.688247	0.891089	1	mRNA	103317366	ankyrin-1-like	NA	LOC103317366
gene10052	-0.0345564	4.53102	0.0526927	0.980675	1	mRNA	100115641	eukaryotic translation initiation factor 3 subunit E	NV17317	LOC100115641
gene10053	0.356175	3.18884	4.00192	0.481495	1	ncRNA	100679623	uncharacterized LOC100679623	NA	LOC100679623
gene10054	-0.0926062	5.04061	0.564446	0.902551	1	mRNA	100680217	maternal protein tudor	NA	LOC100680217
gene10055	0.143315	2.81795	0.49453	0.908267	1	mRNA	100115812	neuroglian-like	NV17318	LOC100115812
gene10056	0.0297041	4.57146	0.0413946	0.984131	1	mRNA	100115853	lachesin-like	NV17319	LOC100115853
gene10057	-0.0240942	3.34839	0.0212007	0.985822	1	mRNA	100115890	uncharacterized LOC100115890	NV17320	LOC100115890
gene10059	-0.00396356	2.79645	0.000457046	0.997018	1	mRNA	103317367	uncharacterized LOC103317367	NA	LOC103317367
gene1006	0.0652456	5.08941	0.286318	0.942595	1	mRNA	100122115	protein furry	NV13347	LOC100122115
gene10060	0.237576	1.27501	1.03893	0.837661	1	mRNA	100116039	coiled-coil domain-containing protein 147-like	NV17323	LOC100116039
gene10061	0.0682714	4.12984	0.204685	0.954378	1	mRNA	100679831	lateral signaling target protein 2 homolog	NA	LOC100679831
gene10065	-0.376055	1.33745	2.21658	0.682666	1	mRNA	100116221	homeobox protein B-H2-like	NV17326	LOC100116221
gene10066	-0.676263	-1.93055	0.788103	0.878553	1	mRNA	100680456	homeobox protein Nkx-3.2-like	NA	LOC100680456
gene10069	0.126858	1.87492	0.369945	0.927457	1	mRNA	100115309	uncharacterized LOC100115309	NV17328	LOC100115309
gene10070	0.173427	1.40764	0.436769	0.9164	1	mRNA	100116513	luciferin 4-monooxygenase-like	NV17329	LOC100116513
gene10071	-1.2319	1.17077	18.0952	0.0024147	2	mRNA	100116547	muscle segmentation homeobox-like	NV17330	LOC100116547
gene10074	0.231134	1.54317	1.09014	0.832373	1	mRNA	100119962	GTP:AMP phosphotransferase AK3%2C mitochondrial	NV16713	LOC100119962
gene10075	0.220081	7.41476	3.8509	0.49211	1	mRNA	100120093	malonyl-CoA decarboxylase%2C mitochondrial-like	NV16716	LOC100120093
gene10076	-0.129816	4.90871	0.925134	0.853944	1	mRNA	100119993	selenide%2C water dikinase	NV16714	LOC100119993
gene10077	0.0396327	1.40743	0.0262821	0.985383	1	mRNA	100120062	mitochondrial thiamine pyrophosphate carrier	NV16715	LOC100120062
gene10078	0.148552	4.36997	0.796154	0.878068	1	mRNA	100120128	glutamic acid-rich protein	NV16717	LOC100120128
gene10079	-0.186415	4.80373	1.78486	0.735257	1	mRNA	100120213	uncharacterized LOC100120213	NV16718	LOC100120213
gene10080	-0.0800701	1.69459	0.088802	0.975182	1	mRNA	100120266	ankyrin-1-like	NV16719	LOC100120266
gene10081	-0.207332	4.46451	2.11265	0.696731	1	mRNA	100120295	uncharacterized LOC100120295	NV16720	LOC100120295
gene10082	-0.458703	2.52075	4.51057	0.424654	1	mRNA	100120328	uncharacterized LOC100120328	NV16721	LOC100120328
gene10083	-0.232269	2.83727	1.61177	0.761682	1	mRNA	100120355	transmembrane protein adipocyte-associated 1 homolog	NV16722	LOC100120355
gene10084	0.135793	4.61722	1.10792	0.831156	1	mRNA	100678009	peroxisomal leader peptide-processing protease	NA	LOC100678009
gene10085	0.186662	1.68044	0.753984	0.883138	1	mRNA	100120410	ion transport peptide-like	NV16723	LOC100120410
gene10086	0.0187236	3.70495	0.0180983	0.986866	1	mRNA	100120437	transcription elongation factor SPT5-like	NV16724	LOC100120437
gene10087	-0.276059	0.256427	0.767121	0.881663	1	mRNA	103316786	WD repeat domain-containing protein 83-like	NA	LOC103316786
gene10088	0.11879	0.125032	0.128341	0.964437	1	mRNA	100680249	uncharacterized LOC100680249	NA	LOC100680249
gene10089	0.10793	3.27602	0.413643	0.92045	1	mRNA	100120461	prolactin regulatory element-binding protein	NV16725	LOC100120461
gene10090	-0.0819624	2.29803	0.180796	0.954523	1	mRNA	100120487	persulfide dioxygenase ETHE1%2C mitochondrial	NV16726	LOC100120487
gene10091	0.292471	2.80815	2.63232	0.641354	1	mRNA	100120512	transcription factor kayak	NV16727	LOC100120512
gene10092	-0.0527018	1.13235	0.0458928	0.981715	1	mRNA	100120538	alkylated DNA repair protein alkB homolog 1	NV16728	LOC100120538
gene10093	-0.153653	4.53192	1.20771	0.810238	1	mRNA	100119832	V-type proton ATPase subunit D	NV16729	LOC100119832
gene10094	-0.00622019	2.3805	0.00109532	0.996488	1	mRNA	100678268	HMG box transcription factor BBX	NA	LOC100678268
gene10095	-0.0923413	3.84916	0.353783	0.928929	1	mRNA	100120562	nuclear factor related to kappa-B-binding protein	NV50321	LOC100120562
gene10096	-0.299398	4.37222	3.03952	0.598996	1	mRNA	100120589	inositol-trisphosphate 3-kinase A-like	NV16730	LOC100120589
gene10097	0.278866	0.409839	0.867354	0.862645	1	mRNA	100120613	uncharacterized LOC100120613	NV16731	LOC100120613
gene10098	0.219111	3.97738	1.98324	0.711934	1	mRNA	100678413	zinc finger protein 850-like	NA	LOC100678413
gene101	0.0550363	4.44043	0.080386	0.975719	1	mRNA	100115831	uncharacterized LOC100115831	NV13934	LOC100115831
gene10102	0.771063	1.51572	11.6968	0.0381829	2	mRNA	100120685	Williams-Beuren syndrome chromosomal region 16 protein-like	NV16733	LOC100120685
gene10103	0.81206	2.98092	5.54465	0.328526	1	mRNA	100120708	uncharacterized LOC100120708	NV16734	LOC100120708
gene10104	0.349575	2.99121	1.53649	0.772737	1	mRNA	100680378	uncharacterized LOC100680378	NA	LOC100680378
gene10105	-0.107435	3.4967	0.51487	0.906749	1	mRNA	100120745	nuclear pore complex protein Nup133	NV16735	LOC100120745
gene10108	-0.0682163	2.0795	0.117978	0.968449	1	mRNA	100120935	diacylglycerol kinase eta	NV16736	LOC100120935
gene10109	0.426039	2.07774	4.46599	0.429619	1	mRNA	100120959	probable glutamate--tRNA ligase%2C mitochondrial	NV16737	LOC100120959
gene1011	0.464432	0.120187	2.02248	0.707713	1	mRNA	100679140	growth hormone secretagogue receptor type 1	NA	LOC100679140
gene10110	-0.396443	2.47588	5.06045	0.369078	1	mRNA	100120984	tetratricopeptide repeat protein 1	NV16738	LOC100120984
gene10112	-0.389303	-1.53433	0.395869	0.923602	1	mRNA	100121009	regulating synaptic membrane exocytosis protein 2-like	NV16739	LOC100121009
gene10114	-0.0922636	3.11219	0.250753	0.949387	1	mRNA	100121031	exostosin-3	NV16740	LOC100121031
gene10115	0.0443128	2.93516	0.0752251	0.976173	1	mRNA	100121057	serologically defined colon cancer antigen 3 homolog	NV16741	LOC100121057
gene10116	0.246669	5.58658	2.3972	0.65725	1	mRNA	100680470	uncharacterized LOC100680470	NA	LOC100680470
gene10117	-0.121993	1.71411	0.335747	0.931284	1	mRNA	100121104	protein FAM8A1	NV16742	LOC100121104
gene10118	-0.213694	4.18774	2.77077	0.625097	1	mRNA	100121132	ras-related protein Rab6	NV16743	LOC100121132
gene10119	-0.170301	0.131229	0.272065	0.946653	1	mRNA	100121155	neuroligin 3	NV16744	LOC100121155
gene1012	0.0499923	9.70478	0.258358	0.948296	1	mRNA	100117058	ADP%2CATP carrier protein 2	NV13348	LOC100117058
gene10120	0.0446435	1.43953	0.0374648	0.984498	1	mRNA	100679047	sperm-associated antigen 1-like	NA	LOC100679047
gene10123	0.0950441	3.02471	0.373362	0.927325	1	mRNA	100680089	protein lin-52 homolog	NA	LOC100680089
gene10126	0.597954	-1.44826	1.01485	0.841591	1	mRNA	103316794	venom acid phosphatase Acph-1-like	NA	LOC103316794
gene10127	0.203051	1.16646	0.704596	0.888451	1	mRNA	100121199	carboxylesterase clade L%2C member 6	NV16746	LOC100121199
gene10129	0.0556305	-0.2012	0.023508	0.985822	1	mRNA	103315458	kinesin-like protein KIF13A	NA	LOC103315458
gene1013	0.0344446	3.32977	0.0511843	0.981339	1	mRNA	100117093	vesicle transport protein GOT1B	NV13349	LOC100117093
gene10131	0.29389	0.615303	1.03404	0.838677	1	mRNA	100117353	uncharacterized LOC100117353	NV50511	LOC100117353
gene10132	-0.333946	2.20509	3.14569	0.581993	1	mRNA	100114685	guanine nucleotide-binding protein G(i) subunit alpha-like	NV17719	LOC100114685
gene10133	0.155408	3.30242	0.747929	0.88504	1	mRNA	100679635	serine/arginine repetitive matrix protein 2	NA	LOC100679635
gene10134	0.180797	4.04622	1.23267	0.807072	1	mRNA	100679031	uncharacterized LOC100679031	NA	LOC100679031
gene10135	0.140045	5.64608	1.17717	0.817685	1	mRNA	100114426	39S ribosomal protein L11%2C mitochondrial	NV17721	LOC100114426
gene10136	-0.136623	0.293983	0.194139	0.954378	1	mRNA	100114968	spindle and kinetochore-associated protein 1-like	NV17720	LOC100114968
gene10137	-0.158287	6.97249	1.08088	0.832903	1	mRNA	100114467	uncharacterized LOC100114467	NV17722	LOC100114467
gene10139	-0.167398	0.656945	0.364895	0.927616	1	mRNA	100115106	uncharacterized aarF domain-containing protein kinase 1-like	NV17723	LOC100115106
gene1014	-0.154938	4.06995	1.23992	0.805932	1	mRNA	100679220	uncharacterized LOC100679220	NA	LOC100679220
gene10140	0.0508803	3.3854	0.0910132	0.974267	1	mRNA	100115136	xaa-Pro aminopeptidase 1	NV17724	LOC100115136
gene10141	0.250145	4.43402	2.12877	0.694983	1	mRNA	100679257	ubiquinone biosynthesis monooxygenase COQ6	NA	LOC100679257
gene10142	-0.25099	-0.449527	0.399321	0.922028	1	mRNA	100115206	transient receptor potential channel pyrexia	NV17725	LOC100115206
gene10143	0.276616	1.60868	1.59415	0.761682	1	mRNA	100115283	kaptin-like	NV17726	LOC100115283
gene10144	-0.0893712	1.82025	0.163402	0.955299	1	mRNA	100114501	28S ribosomal protein S24%2C mitochondrial	NV17727	LOC100114501
gene10145	-0.17042	1.39307	0.495818	0.908126	1	mRNA	100114541	BET1 homolog	NV17728	LOC100114541
gene10146	-0.299926	1.42854	1.7029	0.748239	1	mRNA	100114575	protein YIPF5	NV17729	LOC100114575
gene10147	0.931832	-1.91409	1.50982	0.773781	1	mRNA	100114610	chymotrypsin-1-like	NV17730	LOC100114610
gene10148	0.307944	3.16978	1.85458	0.726348	1	mRNA	100115347	neuropeptide Y receptor type 2-like	NV17731	LOC100115347
gene1015	0.94261	1.72108	6.84577	0.230018	1	mRNA	100122139	speckle-type POZ protein A-like	NV13350	LOC100122139
gene10150	0.395169	0.851129	1.64246	0.75789	1	mRNA	100115455	DNA (cytosine-5)-methyltransferase PliMCI	NV17734	LOC100115455
gene10152	-0.836744	-0.437911	4.13826	0.467275	1	mRNA	100115568	cadherin-89D	NV17735	LOC100115568
gene10155	0.218829	1.80416	1.0251	0.841336	1	mRNA	100118641	mitogen-activated protein kinase kinase kinase 4	NV17884	LOC100118641
gene10156	-0.293168	0.201091	0.840514	0.868452	1	mRNA	103316382	uncharacterized LOC103316382	NA	LOC103316382
gene10157	0.773573	-1.1894	2.10408	0.697294	1	mRNA	103317188	protein spire homolog 1-like	NA	LOC103317188
gene10164	0.494297	-2.37608	0.245592	0.950004	1	mRNA	103317192	protein spire-like	NA	LOC103317192
gene10165	0.456358	2.27944	4.94534	0.380294	1	mRNA	100114298	ribonuclease Oy-like	NV18070	LOC100114298
gene10168	-0.0257175	3.88243	0.0272976	0.985127	1	mRNA	100114545	transcription elongation factor SPT5-like	NV50577	LOC100114545
gene10169	0.054383	3.21588	0.127793	0.964437	1	mRNA	100114581	pre-mRNA-splicing factor Slu7	NV18071	LOC100114581
gene1017	-1.18737	-1.71963	2.84359	0.616269	1	mRNA	100678059	uncharacterized LOC100678059	NA	LOC100678059
gene10170	0.113929	1.79749	0.290347	0.940991	1	mRNA	100114144	uncharacterized LOC100114144	NV18072	LOC100114144
gene10171	0.137718	2.46189	0.569084	0.901624	1	mRNA	100114615	ATP-dependent Clp protease proteolytic subunit%2C mitochondrial	NV18073	LOC100114615
gene10172	0.0623072	1.58023	0.0725575	0.976173	1	mRNA	100679344	uncharacterized LOC100679344	NA	LOC100679344
gene10173	2.66295	6.89687	182.247	1.70996e-37	2	mRNA	100114690	LIX1-like protein	NV18074	LOC100114690
gene10174	2.49714	5.4092	132.481	6.41042e-27	2	mRNA	100114730	acyl-CoA Delta(11) desaturase-like	NV18075	LOC100114730
gene10175	-0.34106	3.53097	2.98368	0.604135	1	mRNA	100114765	G1/S-specific cyclin-E1	NV18076	LOC100114765
gene10176	0.0701007	4.54927	0.237403	0.950757	1	mRNA	100114802	transforming acidic coiled-coil-containing protein 3	NV18077	LOC100114802
gene10177	0.200796	4.13785	1.78246	0.735257	1	mRNA	100679267	uncharacterized LOC100679267	NA	LOC100679267
gene10178	0.27374	3.09399	2.76234	0.625622	1	mRNA	100114185	signal recognition particle receptor subunit alpha homolog	NV18078	LOC100114185
gene10179	0.108138	1.72972	0.244776	0.950447	1	mRNA	100114882	ammonium transporter Rh type A	NV18079	LOC100114882
gene1018	-0.288103	0.483855	0.907599	0.856342	1	mRNA	100679326	uncharacterized LOC100679326	NA	LOC100679326
gene10180	0.19531	2.70224	1.1241	0.826892	1	mRNA	100114925	connectin	NV18080	LOC100114925
gene10182	0.339893	-0.945021	0.505563	0.907449	1	mRNA	100114329	uncharacterized LOC100114329	NV18088	LOC100114329
gene10183	0.112012	3.35632	0.352846	0.929182	1	mRNA	100114358	SH2 domain-containing protein 3C	NV18089	LOC100114358
gene10184	0.0772953	7.22278	0.466743	0.910581	1	mRNA	100114395	beta-lactamase-like protein 2	NV18091	LOC100114395
gene10185	-0.0683946	5.80551	0.271398	0.946834	1	mRNA	100114299	ATP synthase%2C H+ transporting%2C mitochondrial F0 complex%2C subunit F2	NV18090	LOC100114299
gene10186	0.0172693	3.93508	0.010538	0.989135	1	mRNA	100114432	nuclear factor of activated T-cells 5	NV18092	LOC100114432
gene10187	0.437409	-1.33535	0.607889	0.899707	1	mRNA	100114473	neuroligin 4	NV50581	LOC100114473
gene10189	0.0170901	0.649494	0.00335865	0.995693	1	mRNA	103318076	ALG-2 interacting protein X-like	NA	LOC103318076
gene1019	-0.0838153	4.44954	0.423431	0.919631	1	mRNA	100122333	calpain-C	NV13351	LOC100122333
gene10190	0.313821	3.30596	3.57217	0.520036	1	mRNA	100113615	acidic endochitinase SP2-like	NV18167	LOC100113615
gene10191	0.0800533	1.97932	0.152116	0.956108	1	mRNA	100113688	deformed epidermal autoregulatory factor 1	NV18168	LOC100113688
gene10192	0.856642	3.64078	5.30366	0.35307	1	mRNA	100294694	uncharacterized LOC100294694	NA	LOC100294694
gene10193	0.556979	1.3123	3.50473	0.529833	1	mRNA	100113714	luciferase-like	NV18169	LOC100113714
gene10194	0.0287482	0.963111	0.0111811	0.988028	1	mRNA	103318154	uncharacterized LOC103318154	NA	LOC103318154
gene10195	0.480347	5.92978	9.4424	0.0961439	1	mRNA	100113835	uncharacterized LOC100113835	NV18173	LOC100113835
gene10196	0.513457	0.366646	2.72396	0.628155	1	mRNA	100113745	major royal jelly protein-like 8	NV18170	LOC100113745
gene10197	0.46981	4.00119	6.42454	0.258376	1	mRNA	100113779	major royal jelly protein-like 7	NV18171	LOC100113779
gene10198	0.313769	2.11402	2.56344	0.649204	1	mRNA	100113806	major royal jelly protein-like 6	NV18172	LOC100113806
gene102	0.279681	3.5064	0.620203	0.898294	1	mRNA	100679165	uncharacterized LOC100679165	NA	LOC100679165
gene1020	0.301905	-1.09982	0.354086	0.928786	1	mRNA	100679398	speckle-type POZ protein B-like	NA	LOC100679398
gene10200	0.0926295	2.63849	0.262238	0.947828	1	mRNA	100113905	carboxypeptidase B-like	NV18175	LOC100113905
gene10201	-0.259972	0.655092	0.807205	0.87736	1	mRNA	100113972	carboxypeptidase B-like	NV18176	LOC100113972
gene10202	0.36116	2.75296	3.18418	0.57464	1	mRNA	100114077	carboxypeptidase B-like	NV18177	LOC100114077
gene10203	-0.0614572	5.1389	0.273762	0.94553	1	mRNA	100114112	nuclear valosin-containing protein-like	NV50605	LOC100114112
gene10204	0.0148225	3.02541	0.00646522	0.992816	1	mRNA	100114146	mitochondrial import inner membrane translocase subunit TIM44	NV18178	LOC100114146
gene10205	-0.0715603	0.14371	0.0462182	0.981715	1	mRNA	100114232	inosine-uridine preferring nucleoside hydrolase-like	NV18180	LOC100114232
gene10206	-0.228782	-0.0844991	0.425594	0.91852	1	mRNA	100302047	inosine-uridine preferring nucleoside hydrolase-like	NA	LOC100302047
gene10207	0.351787	1.94698	2.23281	0.67864	1	mRNA	100114270	inosine-uridine preferring nucleoside hydrolase-like	NV18181	LOC100114270
gene10208	-0.0118314	4.1514	0.00770925	0.9922	1	mRNA	100113537	putative peptidyl-prolyl cis-trans isomerase dodo	NV18182	LOC100113537
gene10209	-0.338818	1.28572	1.85865	0.726178	1	mRNA	100114301	ankyrin-3-like	NV18183	LOC100114301
gene1021	-0.311477	-0.478929	0.60464	0.899707	1	mRNA	100679355	speckle-type POZ protein-like	NA	LOC100679355
gene10210	0.20869	4.07876	2.36441	0.661413	1	mRNA	100114331	transcription initiation factor TFIID subunit 6	NV18184	LOC100114331
gene10211	0.421034	2.2878	3.62573	0.516297	1	mRNA	100114361	probable multidrug resistance-associated protein lethal(2)03659	NV18185	LOC100114361
gene10213	-0.298106	1.34054	1.62638	0.758302	1	mRNA	100119270	cyclic AMP-dependent transcription factor ATF-2-like	NV18221	LOC100119270
gene10216	-1.00617	-2.16044	1.26538	0.802274	1	mRNA	103315357	uncharacterized LOC103315357	NA	LOC103315357
gene10217	0.455671	-0.0790018	1.70471	0.748239	1	mRNA	100679337	uncharacterized LOC100679337	NA	LOC100679337
gene10218	-0.276554	-0.567705	0.437156	0.9164	1	mRNA	100679370	altered inheritance of mitochondria protein 3-like	NA	LOC100679370
gene10223	0.828483	-1.81899	1.35181	0.797368	1	ncRNA	100678931	uncharacterized LOC100678931	NA	LOC100678931
gene10225	-0.390261	-0.0432067	1.24266	0.805555	1	mRNA	100119573	uncharacterized LOC100119573	NV18224	LOC100119573
gene10227	-0.0809921	-0.898064	0.0296302	0.984721	1	mRNA	100119652	UDP-glucuronosyltransferase 2B31-like	NV18225	LOC100119652
gene10228	0.265474	4.46543	3.58701	0.517374	1	mRNA	100119687	protein sprint	NV18226	LOC100119687
gene10229	-0.0179138	4.26484	0.018203	0.986866	1	mRNA	100119811	mitochondrial ribonuclease P protein 3	NV18231	LOC100119811
gene10230	-0.433955	1.28133	2.44803	0.652799	1	mRNA	100118902	lachesin-like	NV18228	LOC100118902
gene10234	-0.0238926	3.50821	0.0239945	0.985822	1	mRNA	100114113	bifunctional lysine-specific demethylase and histidyl-hydroxylase NO66	NV18232	LOC100114113
gene1024	-0.0847553	-0.403979	0.0463051	0.981715	1	mRNA	103318023	uncharacterized LOC103318023	NA	LOC103318023
gene10240	-0.225917	0.0464013	0.416935	0.920298	1	mRNA	100499164	uncharacterized LOC100499164	NA	LOC100499164
gene10245	0.0741971	1.68808	0.114732	0.968515	1	mRNA	100115214	dolichyl-diphosphooligosaccharide--protein glycosyltransferase subunit DAD1	NV18456	LOC100115214
gene10248	0.0763501	-0.700134	0.0309073	0.984721	1	ncRNA	103315780	uncharacterized LOC103315780	NA	LOC103315780
gene1025	0.465879	-0.629712	1.20354	0.81078	1	mRNA	100678057	GATA zinc finger domain-containing protein 10-like	NA	LOC100678057
gene10251	0.022183	3.69246	0.0233288	0.985822	1	mRNA	100114941	serine/threonine-protein kinase PAK 3-like	NV18586	LOC100114941
gene10252	0.117771	-2.30756	0.0156788	0.987359	1	mRNA	100679798	protein SDA1 homolog	NA	LOC100679798
gene10253	-0.265302	2.20851	1.82632	0.731004	1	mRNA	100113816	programmed cell death 6-interacting protein-like	NV18599	LOC100113816
gene10255	-0.145358	1.11887	0.356779	0.928786	1	mRNA	100114050	CDKAL1-like protein	NV18601	LOC100114050
gene10256	0.0553459	4.39111	0.127916	0.964437	1	mRNA	100113592	mediator of RNA polymerase II transcription subunit 14	NV18605	LOC100113592
gene10257	-0.221706	1.20356	0.835041	0.869166	1	mRNA	103316094	uncharacterized LOC103316094	NA	LOC103316094
gene10261	-0.184688	0.393658	0.374652	0.926877	1	mRNA	100113915	titin	NV18607	LOC100113915
gene10265	-0.106568	2.58848	0.372457	0.927445	1	mRNA	100116027	putative uncharacterized protein DDB_G0270496	NV50849	LOC100116027
gene10266	0.308268	-0.339155	0.655493	0.894169	1	mRNA	100499164	uncharacterized LOC100499164	NA	LOC100499164
gene10267	-0.250209	2.65084	1.60425	0.761682	1	mRNA	100116597	protein argonaute-2-like	NV18626	LOC100116597
gene1027	0.0128232	2.63683	0.00474428	0.995116	1	mRNA	100114105	Down syndrome cell adhesion molecule-like protein Dscam2	NV17665	LOC100114105
gene10270	0.0709711	2.69614	0.135237	0.963172	1	mRNA	100679848	protein argonaute-2-like	NA	LOC100679848
gene10271	1.02304	-1.37018	3.10447	0.589471	1	ncRNA	103316161	uncharacterized LOC103316161	NA	LOC103316161
gene10273	-0.0326867	2.28592	0.0315717	0.984721	1	mRNA	100679452	ubiquinol-cytochrome-c reductase complex assembly factor 1	NA	LOC100679452
gene10276	-0.230946	-0.558869	0.313748	0.936702	1	mRNA	100113759	kinesin 3A	NV18693	LOC100113759
gene10280	0.135678	-0.868735	0.0863844	0.975182	1	mRNA	103316472	uncharacterized LOC103316472	NA	LOC103316472
gene10281	0.0856415	2.49282	0.192951	0.954378	1	mRNA	100117768	leucine-rich repeat-containing protein 58	NV18709	LOC100117768
gene10282	0.114762	6.08897	0.826604	0.871625	1	mRNA	100117808	glycogen synthase kinase-3 beta	NV18710	LOC100117808
gene10283	-0.0372582	5.17026	0.0661868	0.978377	1	mRNA	100117843	dolichyl-diphosphooligosaccharide--protein glycosyltransferase subunit STT3A	NV18711	LOC100117843
gene10284	0.380903	1.15383	2.44905	0.652799	1	mRNA	100117884	uncharacterized LOC100117884	NV18712	LOC100117884
gene10285	0.102234	1.52084	0.170071	0.955236	1	mRNA	100118032	myosin-11	NV18713	LOC100118032
gene10286	-0.0894131	3.72592	0.176512	0.954523	1	mRNA	100118068	protein Smaug homolog 1	NV18714	LOC100118068
gene10287	-0.914068	-1.2972	2.5437	0.649607	1	mRNA	100678198	cytoglobin-1-like	NA	LOC100678198
gene10288	-0.125147	-1.53619	0.0413508	0.984131	1	mRNA	103316548	uncharacterized LOC103316548	NA	LOC103316548
gene10289	0.120803	5.40327	0.835694	0.869097	1	mRNA	100113628	protein transport protein Sec61 subunit beta	NV18747	LOC100113628
gene1029	0.395155	3.29986	4.89638	0.3867	1	mRNA	100114140	UDP-glucuronosyltransferase 2B19-like	NV17666	LOC100114140
gene10290	-0.0744485	2.31549	0.161559	0.955308	1	mRNA	100113764	transcription factor Sp4-like	NV18748	LOC100113764
gene10291	0.367158	5.15965	9.59898	0.0908281	1	mRNA	100113822	glycerol-3-phosphate dehydrogenase%2C mitochondrial	NV18749	LOC100113822
gene10292	-0.063819	4.82371	0.230526	0.951669	1	mRNA	100113850	DEAD-box helicase Dbp80	NV18750	LOC100113850
gene10293	-0.0962396	1.85677	0.206213	0.954378	1	mRNA	100113670	tctex1 domain-containing protein 1	NV18751	LOC100113670
gene10294	-0.0189977	4.18238	0.0212164	0.985822	1	mRNA	100113886	DEAD-box helicase Dbp80-like	NV18752	LOC100113886
gene10295	-0.243761	1.86783	1.2303	0.807072	1	mRNA	100113923	tether containing UBX domain for GLUT4	NV18753	LOC100113923
gene10296	-0.0842421	3.19982	0.270831	0.946834	1	mRNA	100113954	protein SGT1 homolog ecdysoneless	NV18754	LOC100113954
gene10297	-0.702266	-1.76542	1.0027	0.842459	1	ncRNA	103316549	uncharacterized LOC103316549	NA	LOC103316549
gene10298	0.6675	2.21228	10.5485	0.0624156	1	mRNA	100114024	multidrug resistance-associated protein 4-like	NV18755	LOC100114024
gene10299	-0.327189	-2.02977	0.165948	0.955299	1	mRNA	100117234	probable 26S proteasome complex subunit sem1	NV18820	LOC100117234
gene1030	0.584639	0.863962	4.71095	0.401313	1	mRNA	100114177	uncharacterized LOC100114177	NV17667	LOC100114177
gene10302	-0.119453	1.62706	0.307693	0.937291	1	mRNA	100118777	exocyst complex component 3	NV18772	LOC100118777
gene10303	-0.256887	3.20777	2.86955	0.613187	1	mRNA	100118221	leucine carboxyl methyltransferase 1	NV18789	LOC100118221
gene10304	-0.00703547	4.09189	0.00279433	0.995693	1	mRNA	100118256	uncharacterized LOC100118256	NV18790	LOC100118256
gene10305	-0.124515	1.6815	0.311533	0.936835	1	mRNA	103316732	39S ribosomal protein L32%2C mitochondrial	NA	LOC103316732
gene10306	0.096284	5.74911	0.479341	0.910581	1	mRNA	100118369	decaprenyl-diphosphate synthase subunit 1	NV18793	LOC100118369
gene10307	-0.376933	0.199104	1.3107	0.801486	1	mRNA	100118334	mutL homolog 1-like	NV18792	LOC100118334
gene10308	-0.142438	5.27957	1.4881	0.776772	1	mRNA	100118405	zyxin-like	NV18794	LOC100118405
gene10309	-0.0439911	3.58354	0.0872195	0.975182	1	mRNA	100118443	probable E3 ubiquitin-protein ligase HERC4	NV18795	LOC100118443
gene1031	-0.130747	2.34492	0.450008	0.915037	1	mRNA	100113933	tuftelin-interacting protein 11	NV17668	LOC100113933
gene10310	-0.0395257	3.98538	0.0750666	0.976173	1	mRNA	100118482	U2-associated SR140 protein	NV18796	LOC100118482
gene10311	0.0045418	2.73008	0.000734094	0.996704	1	mRNA	100118520	glutamic acid-rich protein-like	NV18797	LOC100118520
gene10312	0.0840085	0.0138469	0.0579365	0.979126	1	mRNA	100117234	probable 26S proteasome complex subunit sem1	NV18820	LOC100117234
gene10313	-0.432505	1.72928	3.08902	0.592726	1	mRNA	103316835	uncharacterized LOC103316835	NA	LOC103316835
gene10314	-0.098332	1.46835	0.189356	0.954378	1	mRNA	103316852	uncharacterized LOC103316852	NA	LOC103316852
gene10315	-0.107055	2.13852	0.257992	0.948296	1	mRNA	100116113	nucleolar MIF4G domain-containing protein 1 homolog	NV18840	LOC100116113
gene10316	-0.242782	-0.769823	0.296397	0.939029	1	mRNA	100678128	uncharacterized LOC100678128	NA	LOC100678128
gene10317	-0.259005	-0.102481	0.52749	0.904066	1	mRNA	103316854	myb-like protein D	NA	LOC103316854
gene10319	-0.280643	2.33401	2.06538	0.703869	1	mRNA	100678190	protein lin-52 homolog	NA	LOC100678190
gene1032	0.942942	1.82641	6.78489	0.233403	1	mRNA	100114223	dynein heavy chain 1%2C axonemal	NV17669	LOC100114223
gene10320	0.727672	6.2038	3.64668	0.515846	1	mRNA	100116291	uncharacterized LOC100116291	NV18842	LOC100116291
gene10321	0.200194	2.86021	0.167122	0.955299	1	mRNA	100116330	protein Malvolio-like	NV18843	LOC100116330
gene10322	0.65302	3.07367	7.23395	0.204594	1	mRNA	100116367	protein Malvolio-like	NV18844	LOC100116367
gene10323	0.0845789	5.90636	0.4731	0.910581	1	mRNA	100116436	inosine-uridine preferring nucleoside hydrolase-like	NV18845	LOC100116436
gene10327	-0.277589	-0.0183976	0.659378	0.893906	1	mRNA	100113856	ras-related protein Rab-32-like	NV18857	LOC100113856
gene10329	0.456655	-0.577701	1.20231	0.81078	1	mRNA	103316991	serine/threonine-protein kinase PAK 1-like	NA	LOC103316991
gene1033	0.0885053	4.16463	0.448429	0.915435	1	mRNA	100114263	MOB kinase activator-like 2	NV17670	LOC100114263
gene10330	0.13621	1.39687	0.358922	0.927954	1	mRNA	100118558	nuclear pore complex protein Nup98-Nup96-like	NV17085	LOC100118558
gene10334	-0.273353	-1.58592	0.187669	0.954378	1	mRNA	100119218	disks large 1 tumor suppressor protein-like	NV17086	LOC100119218
gene10335	-0.807285	-2.03396	0.971464	0.844716	1	mRNA	103317134	disks large 1 tumor suppressor protein-like	NA	LOC103317134
gene10337	-0.290413	0.954092	1.18164	0.816286	1	mRNA	100679841	nuclear pore complex protein Nup98-Nup96-like	NA	LOC100679841
gene10338	-0.495896	1.75953	5.12546	0.366344	1	mRNA	103317261	uncharacterized LOC103317261	NA	LOC103317261
gene10339	-0.433668	1.27435	2.72507	0.628085	1	mRNA	100679214	ankyrin repeat and KH domain-containing protein 1-like	NA	LOC100679214
gene1034	0.172082	4.61247	1.64138	0.75789	1	mRNA	100678583	uncharacterized LOC100678583	NA	LOC100678583
gene10340	-0.635994	1.12026	6.58877	0.246993	1	mRNA	103317357	uncharacterized LOC103317357	NA	LOC103317357
gene10341	-0.0802358	3.28649	0.26194	0.947828	1	mRNA	100119221	multiple ankyrin repeats single KH domain	NV17309	LOC100119221
gene10342	0.0253633	4.36716	0.0275119	0.985127	1	mRNA	100679274	uncharacterized threonine-rich GPI-anchored glycoprotein PJ4664.02-like	NA	LOC100679274
gene10344	0.0255112	3.61326	0.0180561	0.986866	1	mRNA	100680431	sphingomyelin phosphodiesterase	NA	LOC100680431
gene10349	-0.230276	-1.48427	0.145397	0.958861	1	mRNA	100677851	uncharacterized LOC100677851	NA	LOC100677851
gene1035	-0.107142	2.11977	0.256237	0.948296	1	mRNA	100114324	palmitoyltransferase ZDHHC17	NV17671	LOC100114324
gene10350	0.199118	1.56491	0.779254	0.879282	1	mRNA	100114718	cytochrome b5 type B	NV17451	LOC100114718
gene10351	-0.231277	3.78093	2.19155	0.688124	1	mRNA	100114793	junctophilin-1	NV17452	LOC100114793
gene10352	0.19915	5.51455	2.44932	0.652799	1	ncRNA	103317556	uncharacterized LOC103317556	NA	LOC103317556
gene10353	0.0329226	3.58636	0.0287573	0.984882	1	mRNA	100114875	RB1-inducible coiled-coil protein 1	NV17453	LOC100114875
gene10363	-0.254076	4.4319	3.74473	0.505082	1	mRNA	100115383	serine/threonine-protein kinase PAK mbt	NV17455	LOC100115383
gene10364	0.343414	7.90931	3.02259	0.601623	1	mRNA	100678042	RING-box protein 2	NA	LOC100678042
gene10365	0.118431	5.71543	0.544719	0.903667	1	mRNA	100115449	facilitated trehalose transporter Tret1-like	NV17456	LOC100115449
gene10366	-0.0851733	4.22228	0.361622	0.927657	1	mRNA	100115521	regulator of nonsense transcripts 3A	NV17457	LOC100115521
gene10367	0.0846112	3.45545	0.12967	0.964437	1	mRNA	100115599	probable phospholipid-transporting ATPase IF	NV17459	LOC100115599
gene10368	0.327459	0.254748	1.09612	0.832373	1	mRNA	100115561	2-oxoglutarate dehydrogenase%2C mitochondrial-like	NV17458	LOC100115561
gene10369	0.254021	2.42115	1.20448	0.81078	1	mRNA	100115644	uncharacterized LOC100115644	NV50449	LOC100115644
gene10373	-0.0593652	5.08622	0.190458	0.954378	1	mRNA	100116889	actin%2C muscle	NV17514	LOC100116889
gene10375	-0.00406816	2.75728	0.000596142	0.997018	1	mRNA	100117161	NEDD8-activating enzyme E1 catalytic subunit	NV17515	LOC100117161
gene10376	0.816881	-1.56209	1.66295	0.755002	1	mRNA	103317603	orphan steroid hormone receptor 2-like	NA	LOC103317603
gene10377	0.228739	2.97851	2.04853	0.706561	1	mRNA	100117088	dentin sialophosphoprotein	NV17586	LOC100117088
gene10382	-0.0373044	1.61925	0.028939	0.984721	1	mRNA	100679282	uncharacterized protein DDB_G0271670-like	NA	LOC100679282
gene10383	0.369985	2.92252	3.96091	0.483719	1	mRNA	100679361	protein FAM133B-like	NA	LOC100679361
gene10384	0.657733	-1.34278	1.35658	0.797022	1	ncRNA	103317642	uncharacterized LOC103317642	NA	LOC103317642
gene10385	-0.185408	-1.72753	0.0758749	0.976173	1	mRNA	100115241	uncharacterized LOC100115241	NV17591	LOC100115241
gene10387	-0.548679	0.64136	3.73894	0.505954	1	mRNA	100116044	MD-2-related lipid-recognition protein-like	NV19006	LOC100116044
gene10388	-0.793121	-2.23193	0.738939	0.88558	1	ncRNA	103315623	uncharacterized LOC103315623	NA	LOC103315623
gene10389	-0.220035	-1.82027	0.0964588	0.972614	1	ncRNA	103315624	uncharacterized LOC103315624	NA	LOC103315624
gene10395	-0.111301	-0.0258965	0.105565	0.969484	1	mRNA	100678393	integrin alpha-9-like	NA	LOC100678393
gene10396	-0.11076	3.40121	0.513657	0.906749	1	mRNA	100117364	DDB1- and CUL4-associated factor 5	NV18392	LOC100117364
gene10397	0.064647	4.10009	0.164878	0.955299	1	mRNA	100117393	5'-3' exoribonuclease 2 homolog	NV18393	LOC100117393
gene10398	0.100228	0.832051	0.141977	0.960027	1	mRNA	100678243	general odorant-binding protein 83a	NA	LOC100678243
gene104	0.872146	0.793663	10.0167	0.0775241	1	mRNA	100120779	uncharacterized LOC100120779	NV13936	LOC100120779
gene10400	0.341306	6.39827	1.63343	0.758302	1	mRNA	100678276	serine protease nudel-like	NA	LOC100678276
gene10401	0.248186	1.06385	0.425973	0.918335	1	mRNA	103315630	uncharacterized LOC103315630	NA	LOC103315630
gene10402	1.22554	-1.97723	2.38364	0.660396	1	mRNA	100117472	homeobox protein Nkx-2.4	NV18395	LOC100117472
gene10403	-0.095716	4.06629	0.470459	0.910581	1	mRNA	100117516	28S ribosomal protein S5%2C mitochondrial-like	NV18396	LOC100117516
gene10404	-0.0343811	4.81358	0.0707574	0.976699	1	mRNA	100117554	survivin 1	NV18397	LOC100117554
gene10405	0.979575	-1.63742	2.25799	0.675899	1	mRNA	103315631	probable GPI-anchored adhesin-like protein PGA55	NA	LOC103315631
gene10406	0.139488	4.43999	0.78871	0.878553	1	mRNA	100117064	dehydrogenase/reductase SDR family member 11-like	NV18398	LOC100117064
gene10408	0.29396	2.01684	1.77232	0.737038	1	mRNA	100117099	dehydrogenase/reductase SDR family member 11-like	NV18399	LOC100117099
gene1041	0.121255	-1.16763	0.054487	0.98	1	mRNA	100113968	heparan-alpha-glucosaminide N-acetyltransferase-like	NV17676	LOC100113968
gene10413	-0.829509	-1.71568	1.45292	0.779144	1	mRNA	103315640	uncharacterized LOC103315640	NA	LOC103315640
gene10415	0.471494	-0.513285	1.31447	0.800776	1	mRNA	100678838	uncharacterized LOC100678838	NA	LOC100678838
gene10417	-0.283413	2.3097	2.37593	0.660584	1	mRNA	100116858	protein FAM50 homolog	NV17397	LOC100116858
gene10418	0.192877	2.57919	0.756183	0.883138	1	mRNA	100680252	uncharacterized LOC100680252	NA	LOC100680252
gene10419	0.16931	0.269838	0.287763	0.942388	1	mRNA	100116933	uncharacterized protein C15orf41 homolog	NV17398	LOC100116933
gene1042	-0.0196664	-1.66832	0.00089845	0.996488	1	mRNA	100678171	transmembrane and TPR repeat-containing protein 1-like	NA	LOC100678171
gene10420	-0.126916	2.21829	0.405983	0.920942	1	mRNA	100116970	ataxin-7-like protein 3	NV17399	LOC100116970
gene10421	0.108617	6.16152	0.805773	0.877422	1	mRNA	100117049	40S ribosomal protein S18	NV17400	LOC100117049
gene10422	-0.261792	2.66532	2.37507	0.660584	1	mRNA	100117086	endophilin-B2	NV17401	LOC100117086
gene10423	-0.0708285	1.73157	0.114753	0.968515	1	mRNA	100678237	ankyrin-3-like	NA	LOC100678237
gene10424	0.103569	3.21049	0.380841	0.926877	1	mRNA	100116612	uncharacterized LOC100116612	NV17402	LOC100116612
gene10425	0.0298326	4.09574	0.0432872	0.983434	1	mRNA	100680450	uncharacterized LOC100680450	NA	LOC100680450
gene10426	-0.037806	1.37173	0.0278076	0.985127	1	mRNA	100117197	epimerase family protein SDR39U1	NV17403	LOC100117197
gene10427	-0.123889	1.8215	0.327274	0.934066	1	mRNA	100117238	DNA primase small subunit	NV17404	LOC100117238
gene10428	0.0786446	4.06821	0.313133	0.936835	1	mRNA	100169978	splicing factor%2C arginine/serine-rich 16	NA	LOC100169978
gene10429	-0.20409	2.44698	1.31865	0.80004	1	mRNA	100117270	molybdenum cofactor synthesis protein cinnamon	NV17405	LOC100117270
gene1043	0.821505	3.71079	4.74878	0.397611	1	mRNA	100302002	venom protein M	NA	LOC100302002
gene10430	0.125666	5.03954	0.835835	0.869097	1	mRNA	100117456	uncharacterized LOC100117456	NV17406	LOC100117456
gene10431	0.907693	6.11436	3.61764	0.516297	1	mRNA	100117501	netrin-A	NV17407	LOC100117501
gene10432	0.523347	3.46416	1.08228	0.832903	1	mRNA	100116651	Kazal type serine protease inhibitor-like venom protein-like	NV17408	LOC100116651
gene10433	-0.154369	3.00791	0.827086	0.871625	1	mRNA	100116685	mediator of RNA polymerase II transcription subunit 10	NV17409	LOC100116685
gene10434	-0.224146	3.14124	1.99143	0.710606	1	mRNA	100117578	chitooligosaccharidolytic beta-N-acetylglucosaminidase	NV17410	LOC100117578
gene10435	-0.464869	1.20105	3.67536	0.513396	1	mRNA	100678330	interaptin-like	NA	LOC100678330
gene10436	-0.111454	2.36771	0.26657	0.947396	1	mRNA	103317515	serine/threonine-protein phosphatase 6 regulatory ankyrin repeat subunit C-like	NA	LOC103317515
gene10437	0.0351297	2.77017	0.0416262	0.984131	1	mRNA	100117702	collagen alpha chain CG42342-like	NV17411	LOC100117702
gene10438	-0.187787	0.0913392	0.311042	0.936835	1	mRNA	100116764	putative peptidyl-tRNA hydrolase PTRHD1	NV17412	LOC100116764
gene10439	-0.111641	5.94078	0.727759	0.887392	1	mRNA	100116729	peroxiredoxin 1	NV17413	LOC100116729
gene1044	0.596935	2.15796	2.99325	0.602904	1	mRNA	100678201	uncharacterized LOC100678201	NA	LOC100678201
gene10440	-0.0123009	-0.518541	0.000908664	0.996488	1	mRNA	103317516	uncharacterized LOC103317516	NA	LOC103317516
gene10441	-0.0478575	2.2503	0.0561886	0.979434	1	mRNA	100677910	uncharacterized LOC100677910	NA	LOC100677910
gene10442	-0.888033	-0.833572	3.52946	0.527791	1	mRNA	100678385	tankyrase-like	NA	LOC100678385
gene10445	-0.216094	1.37224	0.863477	0.862645	1	mRNA	100677946	protein pygopus-like	NA	LOC100677946
gene10446	-0.149834	2.29566	0.674947	0.891915	1	mRNA	100116792	guanine nucleotide-binding protein G(i) subunit alpha-like	NV17414	LOC100116792
gene10447	0.093751	5.21539	0.554019	0.903139	1	mRNA	100118043	uncharacterized LOC100118043	NV17416	LOC100118043
gene10448	0.191876	1.08141	0.601957	0.899707	1	mRNA	100117971	WD40 repeat-containing protein SMU1	NV17415	LOC100117971
gene10450	-0.0369769	2.36291	0.0390044	0.984131	1	mRNA	100118080	GATA zinc finger domain-containing protein 14-like	NV17417	LOC100118080
gene10451	0.178526	-0.91082	0.144943	0.958861	1	mRNA	100118123	basic helix-loop-helix transcription factor amos-like	NV17418	LOC100118123
gene10452	-0.321176	1.65829	2.07189	0.702473	1	mRNA	100118162	lymphocyte-specific helicase-like	NV17419	LOC100118162
gene10453	-0.328602	5.98968	4.81688	0.394234	1	mRNA	100118196	uncharacterized LOC100118196	NV17420	LOC100118196
gene10454	0.087224	1.71438	0.170681	0.955236	1	mRNA	100118226	breast cancer metastasis-suppressor 1-like protein	NV17421	LOC100118226
gene10455	0.79867	-0.0377824	4.93348	0.380883	1	mRNA	103317518	integrin alpha-9-like	NA	LOC103317518
gene10456	0.43365	-0.248414	1.3627	0.796825	1	mRNA	100678457	integrin alpha-4-like	NA	LOC100678457
gene1046	-0.00112059	1.99857	2.06413e-05	0.999429	1	mRNA	100114837	trypsin-1	NV17677	LOC100114837
gene10461	0.336647	2.29128	3.15853	0.57946	1	mRNA	103315309	uncharacterized LOC103315309	NA	LOC103315309
gene10462	-0.0874189	2.47619	0.183629	0.954523	1	mRNA	103316698	uncharacterized LOC103316698	NA	LOC103316698
gene10465	-0.179886	-1.71527	0.0718547	0.976368	1	mRNA	100121197	uncharacterized LOC100121197	NV16464	LOC100121197
gene10466	0.867628	1.66332	10.7545	0.0579103	1	mRNA	100121244	gamma-glutamyltranspeptidase 1	NV16465	LOC100121244
gene10467	0.129547	-2.15351	0.0225096	0.985822	1	mRNA	100679440	uncharacterized LOC100679440	NA	LOC100679440
gene1047	0.101183	0.592413	0.0953655	0.972999	1	mRNA	100678261	trypsin-1-like	NA	LOC100678261
gene10470	0.26297	-1.57483	0.176874	0.954523	1	mRNA	100121322	dynein heavy chain 8%2C axonemal	NV16467	LOC100121322
gene10471	0.322202	-0.250802	0.75949	0.883138	1	mRNA	100680214	uncharacterized LOC100680214	NA	LOC100680214
gene10472	-0.692301	0.661919	5.97341	0.291988	1	mRNA	100121357	protein embryonic gonad	NV16468	LOC100121357
gene10473	-0.391281	0.744091	2.0114	0.709548	1	mRNA	100121379	uncharacterized LOC100121379	NV16469	LOC100121379
gene10474	-0.0732669	1.83303	0.125211	0.964813	1	mRNA	100121397	GPI ethanolamine phosphate transferase 3	NV16470	LOC100121397
gene10475	0.266093	-0.747787	0.35013	0.929214	1	mRNA	100678724	uncharacterized LOC100678724	NA	LOC100678724
gene10476	-0.125708	0.985655	0.235649	0.950849	1	mRNA	100121434	cadherin-87A	NV16471	LOC100121434
gene10477	-0.187674	6.23382	1.52502	0.772737	1	mRNA	100121452	histone H2A.V	NV16472	LOC100121452
gene10478	0.0613577	5.41085	0.135884	0.962901	1	mRNA	100120743	SPARC	NV16473	LOC100120743
gene10479	-0.0112278	7.32126	0.0104213	0.989181	1	mRNA	100121491	ras GTPase-activating protein-binding protein 1	NV16474	LOC100121491
gene10480	0.0729035	8.3434	0.346822	0.929965	1	mRNA	100120768	RNA-binding protein squid	NV16475	LOC100120768
gene10481	1.04081	-2.22905	1.28673	0.801515	1	mRNA	100170120	uncharacterized LOC100170120	NA	LOC100170120
gene10484	0.151299	-0.132934	0.163573	0.955299	1	mRNA	100121508	solute carrier family 5 (choline transporter)-like	NV16476	LOC100121508
gene10485	-0.308573	-0.116252	0.757391	0.883138	1	mRNA	100121527	pro-resilin	NV16477	LOC100121527
gene10486	-0.108473	3.68819	0.404385	0.920942	1	mRNA	100121638	choline O-acetyltransferase	NV16479	LOC100121638
gene10488	-1.1965	-1.71757	2.87819	0.613009	1	mRNA	103316702	ankyrin-3-like	NA	LOC103316702
gene10489	-0.280995	1.39602	1.37508	0.795869	1	mRNA	100677993	uncharacterized LOC100677993	NA	LOC100677993
gene10490	0.201132	1.35796	0.771721	0.881075	1	ncRNA	103316701	uncharacterized LOC103316701	NA	LOC103316701
gene10491	0.326227	2.0814	2.16383	0.692315	1	mRNA	100678018	probable RISC-loading complex subunit BRAFLDRAFT_242885	NA	LOC100678018
gene10492	-0.186352	2.9177	1.21653	0.809443	1	mRNA	100121671	BTB/POZ domain-containing protein 9	NV16480	LOC100121671
gene10493	-0.0202185	0.775139	0.00570107	0.994229	1	mRNA	100120788	uncharacterized G-patch domain protein DDB_G0278987-like	NV16481	LOC100120788
gene10494	0.470903	3.92464	9.95597	0.0784892	1	mRNA	100678150	ectonucleoside triphosphate diphosphohydrolase 5	NA	LOC100678150
gene10495	0.179159	3.45399	1.42321	0.786605	1	mRNA	100121704	mitochondrial 2-oxodicarboxylate carrier	NV16482	LOC100121704
gene10496	0.00841399	4.17272	0.00380914	0.995693	1	mRNA	103316704	protein angel	NA	LOC103316704
gene10497	-0.110957	2.8209	0.438598	0.9164	1	mRNA	103316703	beta-1%2C3-galactosyltransferase 5	NA	LOC103316703
gene10498	0.0199448	3.29768	0.0158885	0.987359	1	mRNA	100121760	uncharacterized LOC100121760	NV16485	LOC100121760
gene10499	0.238121	4.3042	2.96269	0.605952	1	mRNA	100121774	carbonic anhydrase 2-like	NV16486	LOC100121774
gene105	0.12935	-2.02727	0.0262315	0.985383	1	mRNA	100678164	uncharacterized LOC100678164	NA	LOC100678164
gene1050	0.353037	0.738679	1.6742	0.753055	1	mRNA	100114967	N-acetyllactosaminide beta-1%2C3-N-acetylglucosaminyltransferase	NV17679	LOC100114967
gene10500	-0.208323	4.97535	2.37429	0.660584	1	mRNA	100121814	F-box only protein 28-like	NV16487	LOC100121814
gene10501	-0.0841133	3.78909	0.323576	0.93467	1	mRNA	100120813	max-like protein X	NV16488	LOC100120813
gene10502	0.00477946	3.73352	0.00113833	0.996488	1	mRNA	100121832	estradiol 17-beta-dehydrogenase 8	NV16489	LOC100121832
gene10503	-0.549462	2.65224	9.5763	0.0915661	1	mRNA	100679708	alpha-latrocrustotoxin-Lt1a-like	NA	LOC100679708
gene10505	0.755204	1.85822	1.2901	0.801515	1	mRNA	100121866	sonic hedgehog protein	NV16490	LOC100121866
gene10506	-0.347404	3.47897	4.7785	0.394234	1	mRNA	100120832	dnaJ homolog subfamily C member 9	NV16491	LOC100120832
gene10508	-0.103328	4.21534	0.643657	0.895567	1	mRNA	100678397	zinc finger protein 2-like	NA	LOC100678397
gene10509	0.104345	6.57047	0.83907	0.868753	1	mRNA	100121895	S-adenosylmethionine synthase	NV16492	LOC100121895
gene1051	0.646446	3.92938	4.37624	0.438646	1	mRNA	100115204	protein mesh	NV17681	LOC100115204
gene10511	1.00463	-1.5995	2.3568	0.661413	1	mRNA	100121946	phospholipase B1%2C membrane-associated-like	NV16494	LOC100121946
gene10512	-0.0654391	1.40169	0.0791949	0.976096	1	mRNA	100121962	uncharacterized LOC100121962	NV16495	LOC100121962
gene10513	0.180018	2.23841	0.657699	0.894134	1	mRNA	100121982	ras-related protein Rab-8A	NV16496	LOC100121982
gene10514	-0.467402	1.22982	3.51673	0.528894	1	mRNA	100678613	non-homologous end-joining factor 1-like	NA	LOC100678613
gene10515	-0.153503	6.19522	1.07512	0.834264	1	mRNA	100678574	serine/threonine-protein phosphatase 6 regulatory ankyrin repeat subunit C-like	NA	LOC100678574
gene10516	-0.148906	5.03319	0.93713	0.851017	1	mRNA	100679868	serine/threonine-protein phosphatase 6 regulatory ankyrin repeat subunit C-like	NA	LOC100679868
gene10517	-0.0823568	1.57844	0.135077	0.963172	1	mRNA	100678644	dentin sialophosphoprotein-like	NA	LOC100678644
gene10518	0.439859	-1.02648	0.785545	0.878827	1	mRNA	100122026	tyrosine kinase receptor Cad96Ca-like	NV16497	LOC100122026
gene10519	-0.457462	2.32772	4.77889	0.394234	1	mRNA	100122074	geranylgeranyl pyrophosphate synthase	NV16498	LOC100122074
gene1052	-0.0576146	3.46505	0.13995	0.960736	1	mRNA	100114003	CCR4-NOT transcription complex subunit 7	NV17682	LOC100114003
gene10520	-0.134209	5.6471	1.22289	0.809052	1	mRNA	100679964	uncharacterized LOC100679964	NA	LOC100679964
gene10521	-0.122919	3.9573	0.651676	0.894612	1	mRNA	100122106	aurora kinase C-like	NV16499	LOC100122106
gene10522	-0.0448739	0.643939	0.023732	0.985822	1	mRNA	100679508	nibrin	NA	LOC100679508
gene10523	-0.00323122	7.45238	0.000660229	0.996991	1	mRNA	100122122	protein aubergine-like	NV16500	LOC100122122
gene10524	0.000363594	4.65533	5.76431e-06	0.999705	1	mRNA	100122149	syndecan	NV16501	LOC100122149
gene10527	-0.0714129	5.70157	0.340245	0.931284	1	mRNA	100122175	ATPase inhibitor mai-2%2C mitochondrial-like	NV16502	LOC100122175
gene10528	0.0100378	8.1079	0.00745121	0.992339	1	mRNA	100122206	60S ribosomal protein L19	NV16503	LOC100122206
gene10529	-0.365788	0.608772	1.61816	0.760021	1	mRNA	100122220	DNA repair protein XRCC1	NV16504	LOC100122220
gene10531	-0.676577	-1.92345	0.788908	0.878553	1	mRNA	103316721	uncharacterized LOC103316721	NA	LOC103316721
gene10532	-0.073921	3.32424	0.251818	0.949387	1	mRNA	100122261	proteasome inhibitor PI31 subunit	NV16505	LOC100122261
gene10533	-0.0102334	6.26245	0.00830083	0.991566	1	mRNA	100122275	protein tyrosine phosphatase type IVA 1	NV16506	LOC100122275
gene10534	-0.126609	3.18386	0.485231	0.909986	1	mRNA	100122291	solute carrier organic anion transporter family member 5A1	NV16507	LOC100122291
gene10537	-0.167089	-0.0304344	0.224356	0.952173	1	mRNA	100122313	solute carrier organic anion transporter family member 4A1	NV50302	LOC100122313
gene10538	-0.611683	-1.32648	1.13898	0.822787	1	mRNA	100122326	dynein assembly factor with WDR repeat domains 1	NV16508	LOC100122326
gene10539	-1.24884	-1.8642	2.6557	0.638028	1	mRNA	103316722	ankyrin repeat and protein kinase domain-containing protein 1-like	NA	LOC103316722
gene10540	0.266597	-0.360064	0.483607	0.909986	1	mRNA	100122356	nucleoside diphosphate kinase 7	NV16509	LOC100122356
gene10541	0.295258	1.87978	1.88779	0.723023	1	mRNA	100122371	translation initiation factor eIF-2B subunit delta	NV16510	LOC100122371
gene10542	0.0355824	2.6063	0.0401471	0.984131	1	mRNA	100122387	anaphase-promoting complex subunit 2	NV16511	LOC100122387
gene10543	-0.088839	0.700865	0.0990647	0.971977	1	mRNA	100120858	succinate dehydrogenase assembly factor 2%2C mitochondrial-like	NV16512	LOC100120858
gene10544	-0.260102	1.60285	1.37772	0.795869	1	mRNA	100122402	Bloom syndrome protein homolog	NV16513	LOC100122402
gene10545	0.0234412	0.958044	0.00754504	0.992339	1	mRNA	100122417	transmembrane protein 43 homolog	NV16514	LOC100122417
gene10546	-0.218012	4.41692	1.71278	0.748057	1	mRNA	100122430	double-stranded RNA-binding protein Staufen homolog 1	NV16515	LOC100122430
gene10547	0.513138	3.11514	10.4949	0.0631303	1	mRNA	100122441	multidrug resistance-associated protein 4-like	NV16516	LOC100122441
gene10548	0.0766319	1.54591	0.118495	0.968247	1	mRNA	100122455	transcription termination factor 2-like	NV16517	LOC100122455
gene10549	0.884551	2.64704	6.63858	0.243419	1	mRNA	100122468	multidrug resistance-associated protein 4-like	NV16518	LOC100122468
gene10550	-0.252454	0.742303	0.803471	0.877732	1	mRNA	100122478	DNA replication complex GINS protein SLD5	NV16519	LOC100122478
gene10551	0.191033	5.07928	1.50468	0.773977	1	ncRNA	103316709	uncharacterized LOC103316709	NA	LOC103316709
gene10552	0.0104081	1.61066	0.00180561	0.996488	1	mRNA	100122490	transmembrane protein 18	NV16520	LOC100122490
gene10553	-0.205764	5.01984	2.93413	0.608162	1	mRNA	100122571	clavesin-1	NV16525	LOC100122571
gene10556	0.181616	-0.469356	0.208293	0.954378	1	mRNA	100120881	uncharacterized LOC100120881	NV16521	LOC100120881
gene10557	-0.138504	4.21691	0.554158	0.903139	1	mRNA	100122597	alpha-tocopherol transfer protein-like	NV16526	LOC100122597
gene10558	0.0439545	6.27448	0.117244	0.968498	1	mRNA	100122607	alpha-tocopherol transfer protein-like	NV16527	LOC100122607
gene10559	-0.0624757	6.33051	0.334779	0.931284	1	mRNA	100120907	clavesin-2	NV16528	LOC100120907
gene10560	-0.21887	5.70425	3.00093	0.602904	1	mRNA	100122632	alpha-tocopherol transfer protein	NV16529	LOC100122632
gene10562	0.61873	-1.77194	0.803983	0.877691	1	mRNA	100122644	adenylate cyclase type 3	NV16530	LOC100122644
gene10563	0.641549	-0.753753	2.03659	0.707713	1	mRNA	103316710	speckle-type POZ protein A-like	NA	LOC103316710
gene10564	0.640015	3.47956	4.00809	0.481495	1	mRNA	100122666	uncharacterized LOC100122666	NV16532	LOC100122666
gene10567	0.713837	-1.21184	1.73376	0.744701	1	mRNA	100120933	uncharacterized LOC100120933	NV16535	LOC100120933
gene10569	-0.154881	4.56522	1.12513	0.826579	1	mRNA	100120958	microtubule-associated protein futsch	NV16538	LOC100120958
gene10570	0.0200934	4.17439	0.0193978	0.986459	1	mRNA	100122768	probable 39S ribosomal protein L49%2C mitochondrial	NV16537	LOC100122768
gene10571	-0.0685291	7.2983	0.428817	0.917585	1	mRNA	103316711	elongation factor 1-gamma	NA	LOC103316711
gene10573	-0.249651	1.03763	1.00647	0.842193	1	mRNA	100122786	26S proteasome non-ATPase regulatory subunit 8-like	NV16539	LOC100122786
gene10574	0.068539	2.04976	0.12246	0.96612	1	mRNA	100122797	protein AF-9-like	NV16540	LOC100122797
gene10575	0.102243	6.12453	0.4912	0.909244	1	mRNA	100122809	run domain Beclin-1 interacting and cysteine-rich containing protein	NV50304	LOC100122809
gene10576	-0.316909	5.69201	2.42346	0.652799	1	mRNA	100122822	G2/mitotic-specific cyclin-B3	NV16541	LOC100122822
gene10577	0.0877039	2.56914	0.235888	0.950849	1	mRNA	100122835	peroxisome biogenesis protein 1	NV16542	LOC100122835
gene10578	-0.0378513	3.19263	0.0547743	0.98	1	mRNA	100122847	uncharacterized LOC100122847	NV16543	LOC100122847
gene10579	-1.07492	-1.76889	2.25109	0.677119	1	mRNA	100122865	transcription factor SOX-14	NV16544	LOC100122865
gene1058	0.215697	5.43998	2.90859	0.608698	1	mRNA	100114999	elongation of very long chain fatty acids protein AAEL008004	NV17485	LOC100114999
gene10581	0.816655	-0.449997	4.07606	0.474834	1	mRNA	100122902	uncharacterized LOC100122902	NV16546	LOC100122902
gene10584	0.0890962	-0.248885	0.0585021	0.978749	1	mRNA	100122949	transcription factor SOX-1	NV16549	LOC100122949
gene10586	0.00669286	5.0224	0.00251366	0.995868	1	mRNA	100123018	peroxisomal multifunctional enzyme type 2-like	NV16550	LOC100123018
gene10587	-0.00080986	3.78208	3.26324e-05	0.999429	1	mRNA	100123028	protein bicaudal D-like	NV50306	LOC100123028
gene10588	-0.146549	2.76068	0.60334	0.899707	1	mRNA	100678476	protein bicaudal D-like	NA	LOC100678476
gene10589	-0.00340606	2.06829	0.000273205	0.997916	1	mRNA	100123053	GILT-like protein C02D5.2	NV16551	LOC100123053
gene10590	-0.0742032	-0.215758	0.0404663	0.984131	1	mRNA	100123063	receptor-type tyrosine-protein phosphatase kappa	NV16552	LOC100123063
gene10592	-0.118783	-0.3315	0.0944708	0.973249	1	mRNA	100123071	uncharacterized LOC100123071	NV16553	LOC100123071
gene10593	-0.318558	2.34013	2.67803	0.634225	1	mRNA	100678589	uncharacterized LOC100678589	NA	LOC100678589
gene10594	0.0705303	3.91053	0.210193	0.954378	1	mRNA	100123087	transcription factor AP-1	NV16554	LOC100123087
gene10595	0.429188	3.29059	6.09706	0.281569	1	mRNA	100302001	venom protein L	NA	LOC100302001
gene10596	0.441649	4.93975	7.51059	0.195384	1	mRNA	100123123	venom protein X	NV16555	LOC100123123
gene10597	-0.00819307	1.83314	0.00150581	0.996488	1	mRNA	100123131	arfaptin-2	NV16556	LOC100123131
gene10598	0.487666	3.87063	4.78964	0.394234	1	mRNA	100678798	basic-leucine zipper transcription factor A	NA	LOC100678798
gene10599	-0.0472186	5.76269	0.159525	0.955308	1	mRNA	100120982	eukaryotic translation initiation factor 2 subunit 2	NV16557	LOC100120982
gene1060	0.210852	3.00149	1.53619	0.772737	1	mRNA	100114962	DNA fragmentation factor subunit beta	NV17484	LOC100114962
gene10600	-0.828106	-0.421961	4.15289	0.465615	1	mRNA	100123185	uncharacterized LOC100123185	NV16558	LOC100123185
gene10602	-0.042404	7.03884	0.124958	0.964834	1	mRNA	100123191	failed axon connections	NV16559	LOC100123191
gene10603	0.150509	3.08892	0.790523	0.878553	1	mRNA	100123207	ecotropic viral integration site 5 ortholog	NV16560	LOC100123207
gene10604	-0.360344	2.04813	3.37149	0.548591	1	mRNA	100123217	1-phosphatidylinositol 4%2C5-bisphosphate phosphodiesterase gamma-1	NV50307	LOC100123217
gene10605	-0.0181801	-0.929303	0.00146439	0.996488	1	mRNA	100123227	2-aminoethanethiol dioxygenase	NV16561	LOC100123227
gene10606	-0.0349893	0.927805	0.0171393	0.986866	1	mRNA	100123234	uncharacterized protein C2orf42 homolog	NV16562	LOC100123234
gene10607	-0.13147	3.30846	0.551402	0.903139	1	mRNA	100121007	E3 ubiquitin-protein ligase MARCH5-like	NV16563	LOC100121007
gene10608	-0.0927328	3.26719	0.327131	0.934066	1	mRNA	100123243	nucleolar protein 14 homolog	NV16564	LOC100123243
gene1061	0.664054	4.96579	6.72413	0.236536	1	mRNA	100115035	elongation of very long chain fatty acids protein AAEL008004	NV17486	LOC100115035
gene10610	-0.0852355	6.61731	0.598083	0.899707	1	mRNA	100123267	iron regulatory protein 1	NV16565	LOC100123267
gene10612	0.114812	7.01747	0.570968	0.901624	1	mRNA	100123277	F-box/WD repeat-containing protein 4	NV16566	LOC100123277
gene10613	-0.0157322	2.44479	0.00690348	0.992803	1	mRNA	100123286	major facilitator superfamily domain-containing protein 6	NV16567	LOC100123286
gene10614	0.506267	0.519508	2.4895	0.652799	1	mRNA	103316719	uncharacterized LOC103316719	NA	LOC103316719
gene10615	0.13326	0.462234	0.194439	0.954378	1	ncRNA	103316718	uncharacterized LOC103316718	NA	LOC103316718
gene10616	0.0496137	-1.11098	0.00919817	0.991141	1	mRNA	100677893	transferrin-like	NA	LOC100677893
gene10617	0.486632	3.18387	4.69575	0.402108	1	mRNA	100123313	transferrin-like	NV16568	LOC100123313
gene10618	-0.39264	0.5062	1.65641	0.755722	1	mRNA	100123318	sodium-coupled monocarboxylate transporter 2-like	NV16569	LOC100123318
gene1062	0.132807	3.54742	0.796464	0.878068	1	mRNA	100115068	elongation of very long chain fatty acids protein AAEL008004	NV50465	LOC100115068
gene10621	-0.171724	-2.23586	0.0362798	0.984516	1	mRNA	100115346	protein OSCP1-like	NV12581	LOC100115346
gene10622	-0.101041	6.20978	0.678141	0.891915	1	mRNA	100113505	tropomyosin-1	NV12582	LOC100113505
gene10623	-0.0357088	7.58992	0.106507	0.969215	1	mRNA	100115388	tropomyosin 1	NV12583	LOC100115388
gene10624	0.51967	3.06581	7.21441	0.204594	1	mRNA	100680132	uncharacterized LOC100680132	NA	LOC100680132
gene10627	0.195858	5.2992	2.33866	0.661413	1	mRNA	100115486	short-chain dehydrogenase/reductase family 16C member 6-like	NV12584	LOC100115486
gene10628	0.301274	4.68496	3.91389	0.485155	1	mRNA	100115525	ketohexokinase-like	NV12585	LOC100115525
gene10629	0.0834872	4.50368	0.436199	0.9164	1	mRNA	100115565	symplekin	NV12586	LOC100115565
gene1063	0.112081	4.76924	0.410623	0.920942	1	mRNA	100115103	elongation of very long chain fatty acids protein AAEL008004-like	NV17487	LOC100115103
gene10630	0.12726	4.35836	0.905069	0.856862	1	mRNA	100115605	17-beta-hydroxysteroid dehydrogenase 13-like	NV12587	LOC100115605
gene10631	0.307409	3.33895	4.09842	0.472626	1	mRNA	100115646	decorin	NV12589	LOC100115646
gene10632	-0.224806	2.84346	1.73115	0.745457	1	mRNA	100115689	protein lethal(2)denticleless-like	NV50114	LOC100115689
gene10633	0.0211513	3.16978	0.0171137	0.986866	1	mRNA	100115775	RCC1 and BTB domain-containing protein 1-like	NV12590	LOC100115775
gene10634	-0.0687871	1.42913	0.0782408	0.976173	1	mRNA	100115855	acetylcholinesterase 1	NV12591	LOC100115855
gene10635	-0.000331822	2.84949	3.69214e-06	0.999705	1	mRNA	100677808	single Ig IL-1-related receptor-like	NA	LOC100677808
gene10636	-0.0555188	6.03851	0.218331	0.953732	1	mRNA	100115935	probable multidrug resistance-associated protein lethal(2)03659	NV12592	LOC100115935
gene10637	-0.026226	3.07097	0.0175781	0.986866	1	mRNA	100115973	uncharacterized LOC100115973	NV12593	LOC100115973
gene10638	-0.419122	0.674082	2.05263	0.705296	1	mRNA	100116006	general odorant-binding protein 56d	NV12594	LOC100116006
gene10639	-0.0911121	5.46781	0.539071	0.903837	1	mRNA	100116045	kinesin light chain	NV12595	LOC100116045
gene1064	-0.643877	1.23657	6.41251	0.258376	1	mRNA	100115131	elongation of very long chain fatty acids protein 7	NV17488	LOC100115131
gene10640	-0.10816	1.81784	0.241919	0.950447	1	mRNA	100116082	WD repeat-containing protein 60	NV12596	LOC100116082
gene10643	-0.606737	-0.473006	2.25033	0.677119	1	mRNA	100113557	uncharacterized LOC100113557	NV12598	LOC100113557
gene1065	-0.110092	2.99898	0.471613	0.910581	1	mRNA	100114721	NADH dehydrogenase (ubiquinone) 1 beta subcomplex%2C 7%2C 18kDa	NV17489	LOC100114721
gene10650	0.068843	3.56725	0.137772	0.961381	1	mRNA	100113578	E3 ubiquitin-protein ligase RNF130-like	NV12600	LOC100113578
gene10651	-1.1125	-0.898559	5.20005	0.357871	1	mRNA	100116227	uncharacterized LOC100116227	NV12601	LOC100116227
gene10652	0.57578	0.380838	3.63157	0.516297	1	mRNA	100679546	UPF0687 protein C20orf27 homolog	NA	LOC100679546
gene10653	0.464903	2.33544	2.24487	0.678493	1	mRNA	100116298	lysozyme 3-like	NV12602	LOC100116298
gene10654	0.137242	-1.29063	0.0617188	0.978749	1	mRNA	100680258	putative odorant binding protein 10	NA	LOC100680258
gene10655	0.0064935	1.47452	0.000839056	0.996488	1	mRNA	100678023	putative odorant binding protein 12	NA	LOC100678023
gene10656	-0.125947	-1.52856	0.0419773	0.984131	1	mRNA	103315292	general odorant-binding protein 56d	NA	LOC103315292
gene10658	0.200643	0.64974	0.514929	0.906749	1	mRNA	100116375	uncharacterized LOC100116375	NV12604	LOC100116375
gene1066	-0.16706	2.27782	0.764702	0.88283	1	mRNA	100114759	U2 small nuclear ribonucleoprotein A'	NV17490	LOC100114759
gene10660	0.124979	-2.29665	0.0174823	0.986866	1	mRNA	100116442	uncharacterized LOC100116442	NV12606	LOC100116442
gene10662	0.188133	-0.739914	0.18292	0.954523	1	mRNA	100113644	B1 protein	NV12608	LOC100113644
gene10663	0.0233796	-0.244148	0.00396531	0.995693	1	mRNA	100302003	venom protein O	NA	LOC100302003
gene10664	0.0639929	3.1047	0.130557	0.964437	1	mRNA	100116552	F-box only protein 21-like	NV12609	LOC100116552
gene10665	0.251987	-0.230619	0.452301	0.914452	1	mRNA	100680165	putative odorant binding protein 20	NA	LOC100680165
gene10666	0.503627	-1.23892	0.878351	0.861556	1	mRNA	100116616	uncharacterized LOC100116616	NV12610	LOC100116616
gene1067	-0.302063	2.67065	2.84205	0.616269	1	mRNA	100114794	ADP-ribosylation factor-like protein 8B-A	NV17491	LOC100114794
gene10670	-0.0206083	8.33342	0.0292436	0.984721	1	mRNA	100113683	general odorant-binding protein 28a	NV12612	LOC100113683
gene10671	0.672509	6.05976	14.1318	0.0144238	2	mRNA	100116769	tektin-3	NV12613	LOC100116769
gene10672	0.317899	6.9906	4.95814	0.378497	1	mRNA	100116829	glycerol-3-phosphate acyltransferase 1%2C mitochondrial	NV12614	LOC100116829
gene10674	-0.0250368	5.5803	0.0423937	0.984072	1	mRNA	100116861	V-type proton ATPase subunit B	NV12615	LOC100116861
gene10675	-0.267373	6.25338	5.72953	0.313074	1	mRNA	100116893	uncharacterized LOC100116893	NV12616	LOC100116893
gene10676	0.00794772	-0.306623	0.000424147	0.997018	1	mRNA	103317704	ankyrin-1-like	NA	LOC103317704
gene10677	-0.208157	0.619166	0.539155	0.903837	1	mRNA	100116975	acetyl-CoA hydrolase-like	NV12617	LOC100116975
gene10678	0.203381	1.54161	0.809838	0.876603	1	mRNA	100117009	tak1 binding protein-1	NV12618	LOC100117009
gene10679	-0.000574687	4.12379	1.75365e-05	0.999429	1	mRNA	100117054	negative elongation factor A	NV12619	LOC100117054
gene1068	0.0418873	5.51022	0.102286	0.970068	1	mRNA	100115199	elongation of very long chain fatty acids protein AAEL008004	NV17492	LOC100115199
gene10680	-0.25389	3.05329	2.48382	0.652799	1	mRNA	100679472	peroxiredoxin-2	NA	LOC100679472
gene10681	0.240576	2.71872	1.29565	0.801515	1	mRNA	100113708	uncharacterized LOC100113708	NV12620	LOC100113708
gene10682	0.33076	0.16499	0.931194	0.851983	1	mRNA	103317705	uncharacterized LOC103317705	NA	LOC103317705
gene10683	0.829725	1.3291	10.1495	0.0745261	1	mRNA	100117126	uncharacterized LOC100117126	NV12621	LOC100117126
gene10687	0.0967953	3.79307	0.189484	0.954378	1	mRNA	100680499	uncharacterized LOC100680499	NA	LOC100680499
gene10688	0.666289	-2.16329	0.591166	0.899707	1	mRNA	100680479	uncharacterized LOC100680479	NA	LOC100680479
gene10689	-0.10927	3.82729	0.505886	0.907449	1	mRNA	100117582	39S ribosomal protein L2%2C mitochondrial	NV12625	LOC100117582
gene1069	0.227325	4.61976	2.09207	0.700195	1	mRNA	100115239	elongation of very long chain fatty acids protein AAEL008004	NV17493	LOC100115239
gene10690	-0.348597	4.17493	4.42196	0.434223	1	mRNA	100117626	sideroflexin-1	NV12626	LOC100117626
gene10692	2.25362	3.14554	11.8547	0.0360858	2	mRNA	100678580	uncharacterized LOC100678580	NA	LOC100678580
gene10693	-0.0182382	-0.0689326	0.00271923	0.995843	1	mRNA	100117666	uncharacterized LOC100117666	NV12627	LOC100117666
gene10695	-0.512794	-1.97483	0.431402	0.916875	1	mRNA	100117746	uncharacterized LOC100117746	NV12629	LOC100117746
gene10696	-0.69922	0.216245	4.71922	0.40105	1	mRNA	100117781	uncharacterized LOC100117781	NV12630	LOC100117781
gene1070	-0.111531	5.6351	0.577663	0.899707	1	mRNA	100115278	elongation of very long chain fatty acids protein AAEL008004	NV17494	LOC100115278
gene1071	0.144455	3.2795	0.792059	0.878553	1	mRNA	100115311	protein FAM32A-like	NV17495	LOC100115311
gene10714	-0.0268601	5.67921	0.0516348	0.981217	1	mRNA	100113828	putative aminopeptidase W07G4.4	NV12644	LOC100113828
gene10715	0.18231	4.79504	1.97513	0.712632	1	mRNA	100118567	sodium-coupled monocarboxylate transporter 1	NV12645	LOC100118567
gene10716	-0.267226	1.40276	1.34827	0.797445	1	mRNA	100118638	alpha-2B adrenergic receptor	NV12646	LOC100118638
gene10719	0.34793	1.54457	2.3654	0.661413	1	mRNA	100113901	general transcription factor IIH subunit 3	NV12649	LOC100113901
gene1072	0.0398959	3.55783	0.076478	0.976173	1	mRNA	100115344	uncharacterized LOC100115344	NV17496	LOC100115344
gene10720	-0.170136	3.39884	1.02782	0.840334	1	mRNA	100118716	histone RNA hairpin-binding protein	NV12650	LOC100118716
gene10721	-0.0802758	1.61068	0.12116	0.967253	1	mRNA	100679333	uncharacterized LOC100679333	NA	LOC100679333
gene10722	-0.157409	4.2957	1.12709	0.826358	1	mRNA	100118752	phosphoglycerate mutase 2	NV12651	LOC100118752
gene10723	-0.320823	5.4827	5.75739	0.310661	1	mRNA	100118865	SEC23-interacting protein-like	NV12652	LOC100118865
gene10724	-0.227166	2.33039	1.46172	0.778555	1	mRNA	103317710	uncharacterized LOC103317710	NA	LOC103317710
gene10726	0.112837	0.150903	0.120085	0.967496	1	mRNA	103317711	trithorax group protein osa-like	NA	LOC103317711
gene10727	0.674585	-1.15757	1.65654	0.755722	1	pseudogene	100119075	NA	NV50115	LOC100119075
gene10728	0.108847	3.54499	0.325752	0.934375	1	mRNA	100679605	race-specific elicitor A4-like	NA	LOC100679605
gene10729	0.719965	2.97651	9.32001	0.0989407	1	mRNA	100679633	race-specific elicitor A4-like	NA	LOC100679633
gene1073	0.0776336	9.08397	0.552496	0.903139	1	mRNA	100114835	ribosomal protein L7A	NV17497	LOC100114835
gene10730	-0.256002	3.06409	1.65797	0.755722	1	mRNA	100301997	serine protease	NA	LOC100301997
gene10731	0.233014	5.71705	4.10834	0.471987	1	mRNA	100119433	nucleolysin TIAR	NV12658	LOC100119433
gene10734	-0.765225	-2.45138	0.500454	0.90764	1	mRNA	103317762	uncharacterized LOC103317762	NA	LOC103317762
gene10735	0.210305	2.86248	1.66218	0.755002	1	mRNA	100119326	serine proteinase stubble	NV12655	LOC100119326
gene10738	0.667699	3.7682	18.0393	0.00246074	2	mRNA	100119497	multidrug resistance-associated protein 4-like	NV12659	LOC100119497
gene10739	0.353135	0.65864	1.51433	0.773781	1	mRNA	100119530	multidrug resistance-associated protein 4-like	NV12660	LOC100119530
gene1074	0.0658874	3.60831	0.176717	0.954523	1	mRNA	100115385	vacuolar protein sorting-associated protein 53 homolog	NV17498	LOC100115385
gene10740	0.384675	-0.347459	1.01973	0.841591	1	mRNA	100678191	multidrug resistance-associated protein 4-like	NA	LOC100678191
gene10741	0.266949	-0.807252	0.347984	0.929916	1	mRNA	103317713	multidrug resistance-associated protein 4-like	NA	LOC103317713
gene10742	-0.00893938	0.306098	0.000769874	0.996671	1	mRNA	100119604	THAP domain-containing protein 2-like	NV12661	LOC100119604
gene1075	0.258052	3.44659	2.05489	0.705296	1	mRNA	100115419	gem-associated protein 2	NV17499	LOC100115419
gene10750	0.667548	2.2475	6.0642	0.283614	1	mRNA	100119841	venom allergen 5-like	NV12664	LOC100119841
gene10751	0.503993	3.9492	5.93275	0.295535	1	mRNA	100680164	uncharacterized LOC100680164	NA	LOC100680164
gene10752	0.909735	-1.52482	2.13411	0.694932	1	pseudogene	100678285	NA	NA	LOC100678285
gene10753	0.641198	1.82637	4.40393	0.435906	1	ncRNA	103317715	uncharacterized LOC103317715	NA	LOC103317715
gene10754	0.890189	0.523503	4.96238	0.378075	1	mRNA	100119910	antigen 5-like protein 1	NV12665	LOC100119910
gene10755	0.273873	1.37337	0.650979	0.894612	1	ncRNA	103317714	uncharacterized LOC103317714	NA	LOC103317714
gene10758	0.181053	2.69036	0.670642	0.891915	1	mRNA	100113967	alpha-tocopherol transfer protein-like	NV12666	LOC100113967
gene10759	0.447737	2.2291	4.99404	0.373717	1	mRNA	100422735	nasonin-4	NA	LOC100422735
gene1076	-0.0407958	3.19304	0.0657657	0.978377	1	mRNA	100114877	ubiquitin-like protein 4A	NV17500	LOC100114877
gene10760	-0.050287	2.29324	0.069619	0.976963	1	mRNA	100120001	protein LTV1 homolog	NV12667	LOC100120001
gene10761	1.29692	-2.37084	1.59099	0.761682	1	mRNA	103317768	venom allergen 3-like	NA	LOC103317768
gene10762	-0.0278434	2.04692	0.0195228	0.986459	1	mRNA	100120104	rho-related BTB domain-containing protein 1	NV12669	LOC100120104
gene10763	-0.215674	4.42234	2.38356	0.660396	1	mRNA	100120137	ADP-ribosylation factor 6	NV12670	LOC100120137
gene10764	-0.181756	2.30658	0.872445	0.862321	1	ncRNA	103317717	uncharacterized LOC103317717	NA	LOC103317717
gene10765	0.996802	-2.4519	0.860327	0.862645	1	mRNA	100120163	voltage-dependent calcium channel subunit alpha-2/delta-3	NV12671	LOC100120163
gene10766	0.0579787	6.56852	0.191847	0.954378	1	mRNA	100286823	separase	NA	LOC100286823
gene10767	-0.175163	-1.02789	0.124829	0.964875	1	mRNA	100120249	prohormone-4	NV12672	LOC100120249
gene10769	-0.0792468	-0.963167	0.0269573	0.985168	1	mRNA	103317769	xanthine dehydrogenase-like	NA	LOC103317769
gene1077	-0.074535	3.87155	0.226833	0.951669	1	mRNA	100115451	26S proteasome non-ATPase regulatory subunit 8-like	NV17501	LOC100115451
gene10770	0.0719623	2.59226	0.100825	0.970311	1	mRNA	100120307	indole-3-acetaldehyde oxidase-like	NV12673	LOC100120307
gene10772	-0.0698031	3.49214	0.232277	0.951669	1	mRNA	100120363	cytochrome P450 9AG6	NV12675	LOC100120363
gene10775	0.238444	1.43929	1.09796	0.832373	1	mRNA	100120418	conserved oligomeric Golgi complex subunit 2	NV12676	LOC100120418
gene10776	-0.063875	2.43161	0.128603	0.964437	1	mRNA	103317718	phosrestin-2	NA	LOC103317718
gene10777	-0.0735426	5.5071	0.214692	0.953794	1	mRNA	100120469	titin	NV12678	LOC100120469
gene10779	-0.124143	3.80685	0.714733	0.887566	1	mRNA	100120497	xylosyltransferase oxt	NV12679	LOC100120497
gene1078	0.0798596	3.80683	0.328896	0.933924	1	mRNA	100115483	tRNA-dihydrouridine(47) synthase [NAD(P)(+)]-like	NV17502	LOC100115483
gene10780	0.0414491	4.03703	0.0761052	0.976173	1	mRNA	100120519	sodium/hydrogen exchanger 7	NV12680	LOC100120519
gene10781	0.0548635	3.5646	0.0949053	0.972999	1	mRNA	100120547	dehydrogenase/reductase SDR family member 11-like	NV12681	LOC100120547
gene10782	0.31033	3.30024	3.92636	0.485155	1	mRNA	100677897	uncharacterized LOC100677897	NA	LOC100677897
gene10783	0.179811	8.23176	2.06104	0.704371	1	mRNA	100120571	metallo-beta-lactamase domain-containing protein 1	NV12682	LOC100120571
gene10784	-0.398383	2.91056	5.28278	0.35517	1	mRNA	100677934	tudor domain-containing protein 7-like	NA	LOC100677934
gene10785	-0.0257418	1.29936	0.0123469	0.987466	1	mRNA	103317722	tudor domain-containing protein 7-like	NA	LOC103317722
gene10786	-0.100772	3.01599	0.319175	0.934942	1	mRNA	100120642	integrator complex subunit 9	NV50116	LOC100120642
gene10787	0.13549	-1.43725	0.0521284	0.980899	1	ncRNA	103317723	uncharacterized LOC103317723	NA	LOC103317723
gene10788	-0.106298	3.82198	0.392611	0.924505	1	mRNA	100120693	histone demethylase UTY	NV50117	LOC100120693
gene10789	0.423744	0.0126455	1.53957	0.772052	1	ncRNA	103317724	uncharacterized LOC103317724	NA	LOC103317724
gene1079	0.279861	2.66697	2.35116	0.661413	1	mRNA	100679753	uncharacterized LOC100679753	NA	LOC100679753
gene10790	-0.0782145	3.97314	0.265007	0.947784	1	mRNA	100677996	putative odorant binding protein 35	NA	LOC100677996
gene10791	-1.62285	-1.92048	3.97341	0.481975	1	mRNA	103317725	uncharacterized LOC103317725	NA	LOC103317725
gene10792	-0.643354	1.33351	6.40176	0.258756	1	mRNA	100120773	uncharacterized LOC100120773	NV12683	LOC100120773
gene10793	-0.243121	0.864111	0.57813	0.899707	1	mRNA	100120796	uncharacterized LOC100120796	NV12684	LOC100120796
gene10794	-0.937202	-0.676282	4.49207	0.427299	1	mRNA	100679149	putative odorant binding protein 39	NA	LOC100679149
gene10795	-0.142017	5.8422	1.08456	0.832845	1	mRNA	100120839	uncharacterized LOC100120839	NV12685	LOC100120839
gene10796	-0.522941	2.69963	6.59469	0.246993	1	mRNA	100678238	putative odorant binding protein 41	NA	LOC100678238
gene10797	-0.366349	-0.49461	0.819747	0.874447	1	mRNA	100679189	uncharacterized LOC100679189	NA	LOC100679189
gene10798	-0.0245206	2.09503	0.011439	0.987737	1	mRNA	100678271	putative odorant binding protein 44	NA	LOC100678271
gene10799	-0.408132	6.69889	10.8756	0.0551175	1	mRNA	100120939	uncharacterized LOC100120939	NV12686	LOC100120939
gene108	0.161547	5.29231	1.07169	0.834272	1	mRNA	100120897	cathepsin L1	NV13938	LOC100120897
gene10800	-0.132274	5.1521	0.942666	0.848969	1	mRNA	100120966	uncharacterized LOC100120966	NV12687	LOC100120966
gene10801	-0.328	-0.83805	0.509232	0.907449	1	mRNA	100678429	uncharacterized LOC100678429	NA	LOC100678429
gene10802	-0.151139	5.81206	0.637351	0.895567	1	mRNA	100121014	uncharacterized LOC100121014	NV12688	LOC100121014
gene10803	-0.148512	0.608751	0.255262	0.948367	1	mRNA	103317726	uncharacterized LOC103317726	NA	LOC103317726
gene10804	0.0828098	-0.397939	0.0458326	0.981738	1	mRNA	100121062	uncharacterized LOC100121062	NV12689	LOC100121062
gene10805	0.144395	-0.131238	0.16364	0.955299	1	mRNA	100678515	putative odorant binding protein 50	NA	LOC100678515
gene10806	0.101655	6.18906	0.494233	0.908267	1	mRNA	100679362	adenylate cyclase type 8	NA	LOC100679362
gene10807	-0.0761971	2.79129	0.190021	0.954378	1	mRNA	100114002	uncharacterized LOC100114002	NV12691	LOC100114002
gene10808	-0.531927	-0.516429	1.68454	0.750945	1	mRNA	100678615	putative odorant binding protein 53	NA	LOC100678615
gene1081	-0.148852	4.77246	1.53182	0.772737	1	mRNA	100115563	serine/threonine-protein kinase OSR1	NV17503	LOC100115563
gene10810	-0.256228	1.07698	1.04444	0.837661	1	mRNA	100678748	uncharacterized LOC100678748	NA	LOC100678748
gene10811	0.0149408	-0.674825	0.00122609	0.996488	1	mRNA	100678811	serine/threonine-protein phosphatase 6 regulatory ankyrin repeat subunit B-like	NA	LOC100678811
gene10812	0.823855	-0.861637	3.10489	0.589471	1	mRNA	100121204	tudor domain-containing protein 7-like	NV12693	LOC100121204
gene10813	0.0707365	4.48504	0.282371	0.943646	1	mRNA	100121226	tudor domain-containing protein 7A-like	NV12694	LOC100121226
gene10814	-0.159498	4.04715	1.02081	0.841591	1	mRNA	100121252	uncharacterized LOC100121252	NV12695	LOC100121252
gene10815	-0.144443	0.241877	0.199478	0.954378	1	mRNA	103317729	uncharacterized LOC103317729	NA	LOC103317729
gene10816	0.247601	-0.712604	0.32258	0.93467	1	mRNA	100121328	dipeptidase 1-like	NV12698	LOC100121328
gene10817	0.117147	-2.30672	0.0155271	0.987466	1	mRNA	100678935	pyridoxine-5'-phosphate oxidase-like	NA	LOC100678935
gene10819	-1.35649	-2.0393	2.54946	0.649607	1	mRNA	100121311	atrial natriuretic peptide-converting enzyme	NV12697	LOC100121311
gene1082	-0.327018	3.46394	2.97794	0.604135	1	ncRNA	103317594	uncharacterized LOC103317594	NA	LOC103317594
gene10821	0.0408888	3.30454	0.0648814	0.978447	1	mRNA	100121346	G patch domain-containing protein 1 homolog	NV12699	LOC100121346
gene10822	-0.110069	3.9599	0.562662	0.902823	1	mRNA	100121366	origin recognition complex subunit 1	NV12700	LOC100121366
gene1083	-0.333908	-2.04128	0.172635	0.955128	1	mRNA	100115602	probable cytochrome P450 6a13	NV17504	LOC100115602
gene10846	-0.094899	3.00735	0.366792	0.927616	1	mRNA	100679159	TLD domain-containing protein 1	NA	LOC100679159
gene10849	0.176191	2.58379	1.04104	0.837661	1	mRNA	100121623	glutaredoxin-related protein 5%2C mitochondrial	NV12705	LOC100121623
gene1085	-0.0175858	-0.517938	0.00186778	0.996488	1	mRNA	100115687	tetraspanin-11-like	NV17506	LOC100115687
gene10850	0.0445165	2.00577	0.0511841	0.981339	1	mRNA	100679255	TATA box-binding protein-associated factor RNA polymerase I subunit B	NA	LOC100679255
gene10851	0.249855	6.77479	1.814	0.732842	1	ncRNA	103317732	uncharacterized LOC103317732	NA	LOC103317732
gene10852	-0.766767	-1.38352	1.7256	0.745852	1	mRNA	100679334	uncharacterized LOC100679334	NA	LOC100679334
gene10853	-0.152038	0.60223	0.277485	0.944092	1	mRNA	100679364	uncharacterized LOC100679364	NA	LOC100679364
gene10854	-0.828131	-1.57551	1.65493	0.755722	1	mRNA	100114068	nasonin-6	NV12706	LOC100114068
gene10855	-0.483607	3.89724	8.47438	0.139437	1	mRNA	100121709	glycine N-methyltransferase-like	NV12707	LOC100121709
gene10856	-0.199122	3.8273	1.90498	0.721149	1	mRNA	100114104	zinc finger protein 706-like	NV12708	LOC100114104
gene10857	0.0300166	5.77739	0.063436	0.978749	1	mRNA	100121725	E3 ubiquitin-protein ligase UBR5	NV12709	LOC100121725
gene10859	0.13915	4.39935	1.17096	0.817842	1	mRNA	100121744	protein bunched%2C class 2/F/G isoform	NV12710	LOC100121744
gene1086	0.0534681	2.63364	0.0826067	0.975287	1	mRNA	100115734	elongator complex protein 4	NV17507	LOC100115734
gene10860	0.749162	-1.48907	1.52167	0.772737	1	mRNA	103317736	uncharacterized LOC103317736	NA	LOC103317736
gene10865	0.856477	1.72791	5.03335	0.37031	1	mRNA	100121820	insulin-like growth factor-binding protein-related protein 1	NV12712	LOC100121820
gene10866	1.10562	0.380596	9.41783	0.0961439	1	mRNA	100121838	prominin-1	NV12713	LOC100121838
gene10868	-0.170891	-2.23015	0.0359706	0.984516	1	mRNA	103317772	cuticle protein LPCP-23-like	NA	LOC103317772
gene1087	0.227973	2.70933	1.83869	0.727955	1	mRNA	100115773	exosome complex component RRP43-like	NV17508	LOC100115773
gene10870	0.604111	0.272554	3.61546	0.516297	1	mRNA	100122064	trace amine-associated receptor 8b	NV12715	LOC100122064
gene10871	0.716587	2.82298	6.04503	0.286171	1	mRNA	103317733	lipase member H-like	NA	LOC103317733
gene10872	-0.296788	1.62096	1.59113	0.761682	1	mRNA	100679614	uncharacterized LOC100679614	NA	LOC100679614
gene10873	-0.305701	3.56579	2.91688	0.608162	1	mRNA	100122113	G-protein-signaling modulator 2	NV12716	LOC100122113
gene10874	0.331339	-1.98474	0.184768	0.954523	1	mRNA	100114139	uncharacterized LOC100114139	NV12717	LOC100114139
gene10875	-0.636034	-0.303598	2.72245	0.628246	1	mRNA	100122137	G-protein-signaling modulator 2-like	NV12718	LOC100122137
gene10876	-0.0931844	0.3364	0.0825023	0.975287	1	mRNA	100679743	putative odorant binding protein 58	NA	LOC100679743
gene10877	0.0781059	-0.626555	0.0333013	0.984615	1	mRNA	100122167	uncharacterized LOC100122167	NV12719	LOC100122167
gene10878	0.226688	3.81843	0.414698	0.92045	1	mRNA	100114222	general odorant-binding protein 69a	NV12720	LOC100114222
gene10879	0.24214	2.36843	0.52106	0.905414	1	mRNA	100114176	uncharacterized LOC100114176	NV12721	LOC100114176
gene1088	0.168076	3.44027	0.990023	0.843947	1	mRNA	100115817	heat shock protein 75 kDa%2C mitochondrial	NV17509	LOC100115817
gene10880	0.37394	2.34596	2.15427	0.693181	1	mRNA	100679879	putative odorant binding protein 62	NA	LOC100679879
gene10881	0.666221	-2.16651	0.591235	0.899707	1	mRNA	103317773	uncharacterized LOC103317773	NA	LOC103317773
gene10882	-0.278299	4.14823	3.44936	0.537448	1	mRNA	100122196	integrator complex subunit 6-B	NV12722	LOC100122196
gene10883	-0.111798	1.77277	0.141487	0.960032	1	ncRNA	103317738	uncharacterized LOC103317738	NA	LOC103317738
gene10884	-0.156946	5.09854	1.52205	0.772737	1	mRNA	100114262	ras-like protein 1	NV12723	LOC100114262
gene10885	-0.0330956	3.33949	0.0453031	0.982199	1	mRNA	100122210	multidrug resistance-associated protein 4-like	NV12724	LOC100122210
gene10886	0.136284	3.87186	0.706567	0.888451	1	mRNA	100122226	multidrug resistance-associated protein 4-like	NV12725	LOC100122226
gene10888	-0.35888	0.281106	1.28349	0.801515	1	mRNA	100122238	multidrug resistance-associated protein 4-like	NV12726	LOC100122238
gene10889	0.0793905	-0.736589	0.0322258	0.984721	1	mRNA	100122267	odorant receptor 198	NV12727	LOC100122267
gene1089	0.139017	4.04622	0.65305	0.894612	1	mRNA	100115854	fat-like cadherin-related tumor suppressor homolog	NV17510	LOC100115854
gene10890	0.181762	1.67116	0.662652	0.893288	1	mRNA	100122281	multidrug resistance-associated protein 4-like	NV12728	LOC100122281
gene10891	-0.123497	1.77798	0.318936	0.934942	1	mRNA	100679905	multidrug resistance-associated protein 4-like	NA	LOC100679905
gene10892	0.789811	3.84243	24.6061	0.00012796	2	mRNA	100122296	multidrug resistance-associated protein 4-like	NV12729	LOC100122296
gene10893	0.0644968	2.08796	0.0975264	0.972557	1	mRNA	103317774	zinc finger protein DZIP1L	NA	LOC103317774
gene10894	0.198014	5.93082	2.71171	0.630427	1	mRNA	100680102	zinc finger protein 701-like	NA	LOC100680102
gene10895	-0.0338639	3.83137	0.0454952	0.982147	1	mRNA	100122316	diamine acetyltransferase 2-like	NV12730	LOC100122316
gene10896	0.257791	0.971496	1.01344	0.84177	1	mRNA	100122332	uncharacterized LOC100122332	NV12731	LOC100122332
gene10897	-0.0277433	5.33842	0.0380916	0.984131	1	mRNA	100122346	micronuclear linker histone polyprotein-like	NV12732	LOC100122346
gene10898	0.0543998	6.25567	0.243691	0.950447	1	mRNA	100122362	uncharacterized LOC100122362	NV12733	LOC100122362
gene10899	-0.0962836	5.83863	0.74068	0.88558	1	mRNA	100114294	cullin-associated NEDD8-dissociated protein 1	NV12735	LOC100114294
gene109	0.0264449	3.89565	0.0269618	0.985168	1	mRNA	100120846	transcription factor EC	NV13937	LOC100120846
gene1090	-0.292345	-0.312489	0.599865	0.899707	1	mRNA	103317596	uncharacterized LOC103317596	NA	LOC103317596
gene10901	0.996088	1.62199	19.3456	0.00140084	2	mRNA	100122408	transmembrane protein 205	NV12736	LOC100122408
gene10902	0.00443966	3.05574	0.000646394	0.997018	1	mRNA	100122422	DDB1- and CUL4-associated factor 7	NV50118	LOC100122422
gene10903	-0.145415	5.64111	1.46015	0.778555	1	mRNA	100114323	ribonucleoside-diphosphate reductase subunit M2 B	NV12737	LOC100114323
gene10904	-0.194379	2.20501	1.0671	0.834408	1	mRNA	100122447	1%2C2-dihydroxy-3-keto-5-methylthiopentene dioxygenase	NV12738	LOC100122447
gene10905	-0.169363	3.57716	1.31872	0.80004	1	mRNA	100679965	uncharacterized LOC100679965	NA	LOC100679965
gene10906	0.0809288	4.74991	0.374466	0.92689	1	mRNA	100114351	ras-related protein Rap-2a	NV12739	LOC100114351
gene10907	0.13291	7.72454	1.24778	0.805277	1	mRNA	100122474	phospholipid scramblase 2	NV12740	LOC100122474
gene10908	-0.0612447	7.10102	0.237219	0.950757	1	mRNA	100114388	arginine kinase	NV12741	LOC100114388
gene10909	-1.51714	-2.23222	2.44704	0.652799	1	mRNA	103317775	ankyrin-3-like	NA	LOC103317775
gene10910	-0.142194	2.53399	0.649655	0.894933	1	mRNA	100122493	protein RIC1 homolog	NV12742	LOC100122493
gene10911	-0.213592	-0.663509	0.245689	0.950004	1	mRNA	100680033	ankyrin-3-like	NA	LOC100680033
gene10912	-0.164238	1.11982	0.346898	0.929965	1	mRNA	100677879	serine/threonine-protein phosphatase 6 regulatory ankyrin repeat subunit B-like	NA	LOC100677879
gene10913	-0.0156809	6.2122	0.0154041	0.987466	1	mRNA	100114465	ras-related protein Rab-1A	NV12743	LOC100114465
gene10914	0.405795	-0.169975	1.25204	0.804686	1	mRNA	100122513	cyclin-dependent kinase 20	NV12744	LOC100122513
gene10915	0.0670482	4.91486	0.268293	0.947074	1	mRNA	100114424	activator of 90 kDa heat shock protein ATPase homolog 1	NV12745	LOC100114424
gene10916	-2.2602	-1.91844	6.79242	0.233403	1	ncRNA	103317742	uncharacterized LOC103317742	NA	LOC103317742
gene10917	-0.0541796	-0.743022	0.0151618	0.987466	1	mRNA	100122528	muscarinic acetylcholine receptor DM1	NV12746	LOC100122528
gene10918	-0.0551933	0.683208	0.0356267	0.984615	1	mRNA	100122543	uncharacterized LOC100122543	NV12747	LOC100122543
gene10919	-0.708077	1.00426	7.45482	0.197338	1	mRNA	100122552	nitrogen permease regulator 3-like protein	NV12748	LOC100122552
gene1092	0.37681	0.505689	1.62841	0.758302	1	mRNA	100116041	biorientation of chromosomes in cell division protein 1-like 1	NV17513	LOC100116041
gene10920	0.0685646	5.58578	0.291871	0.940663	1	mRNA	100677997	flocculation protein FLO11-like	NA	LOC100677997
gene10921	0.268281	3.05734	2.33759	0.661413	1	mRNA	100680095	lysM and putative peptidoglycan-binding domain-containing protein 2	NA	LOC100680095
gene10922	-0.143515	1.49986	0.40325	0.921144	1	mRNA	100122589	alpha-1%2C3/1%2C6-mannosyltransferase ALG2	NV12749	LOC100122589
gene10923	0.0062795	1.20243	0.000673796	0.996991	1	mRNA	100114499	transcription initiation factor IIA subunit 2	NV12750	LOC100114499
gene10924	-0.486752	2.47373	7.21394	0.204594	1	mRNA	100217359	uncharacterized LOC100217359	NA	LOC100217359
gene10925	-0.104608	0.785988	0.151309	0.956468	1	mRNA	100122613	protein-cysteine N-palmitoyltransferase Rasp	NV12751	LOC100122613
gene10926	0.568114	-0.567597	1.84754	0.726348	1	mRNA	100122626	transcription initiation factor IIA subunit 2-like	NV12752	LOC100122626
gene10927	0.00491856	4.43109	0.00104726	0.996488	1	mRNA	100678227	zinc finger protein 37 homolog	NA	LOC100678227
gene10928	0.105019	4.27752	0.545584	0.903294	1	mRNA	100114539	transmembrane emp24 domain-containing protein bai	NV12753	LOC100114539
gene10929	-0.23391	4.09158	2.47557	0.652799	1	mRNA	100122660	dnaJ homolog subfamily C member 10-like	NV12754	LOC100122660
gene10931	-0.127325	3.7916	0.728599	0.887309	1	mRNA	100114574	lipoma HMGIC fusion partner-like 3 protein	NV12755	LOC100114574
gene10935	-1.07114	-0.92913	4.74126	0.398857	1	mRNA	100122712	cuticular protein LCP family member 1	NV12757	LOC100122712
gene10936	-0.055499	4.09002	0.111904	0.968634	1	mRNA	100114609	proteasome subunit alpha type-5	NV12758	LOC100114609
gene10937	-0.0736268	2.80779	0.190177	0.954378	1	mRNA	100680195	ataxin-10	NA	LOC100680195
gene10938	0.415429	4.61377	10.6292	0.0604037	1	mRNA	100122745	protein Wnt-7b	NV12759	LOC100122745
gene10939	0.0289408	0.888797	0.0120139	0.987466	1	mRNA	100122753	regulator of microtubule dynamics protein 1-like	NV12760	LOC100122753
gene10940	-0.33281	1.01787	1.54284	0.771739	1	mRNA	100122762	retinol dehydrogenase 12-like	NV12761	LOC100122762
gene10941	0.298107	1.78185	2.01001	0.709548	1	ncRNA	103317744	uncharacterized LOC103317744	NA	LOC103317744
gene10942	-0.119084	6.14967	0.727002	0.887458	1	mRNA	100678660	ankyrin-1-like	NA	LOC100678660
gene10943	0.260113	-1.47506	0.185255	0.954523	1	mRNA	100680230	uncharacterized LOC100680230	NA	LOC100680230
gene10946	0.299595	1.58823	1.94107	0.71678	1	mRNA	100122857	solute carrier family 52%2C riboflavin transporter%2C member 3-A-like	NV12762	LOC100122857
gene10947	0.112004	2.06292	0.323728	0.93467	1	mRNA	103317747	solute carrier family 52%2C riboflavin transporter%2C member 3-A-like	NA	LOC103317747
gene10948	-0.128637	2.26936	0.497305	0.90764	1	mRNA	100122882	F-box/WD repeat-containing protein 9-like	NV12764	LOC100122882
gene10949	-0.104204	3.28475	0.450917	0.914948	1	mRNA	100122894	transportin-1	NV12765	LOC100122894
gene10950	0.0385415	-0.38071	0.0100521	0.989328	1	mRNA	100122913	pituitary homeobox 3-like	NV12766	LOC100122913
gene10951	-0.243555	-0.280637	0.421964	0.919766	1	mRNA	100680253	uncharacterized LOC100680253	NA	LOC100680253
gene10952	-0.193331	2.03948	0.882642	0.86104	1	mRNA	100678830	zinc finger protein with KRAB and SCAN domains 8-like	NA	LOC100678830
gene10953	0.0523416	2.66416	0.0835764	0.975287	1	mRNA	100678863	protein rolling stone-like	NA	LOC100678863
gene10954	0.131954	0.491075	0.205664	0.954378	1	mRNA	100122932	voltage-dependent calcium channel subunit alpha-2/delta-3	NV12767	LOC100122932
gene10955	0.00201742	2.15822	0.000104306	0.998856	1	mRNA	100122943	voltage-dependent calcium channel subunit alpha-2/delta-3	NV12768	LOC100122943
gene10956	-0.0949473	2.85438	0.311867	0.936835	1	mRNA	100122953	peptide chain release factor 1-like%2C mitochondrial	NV12769	LOC100122953
gene10957	-0.0300249	3.65978	0.0381406	0.984131	1	mRNA	100122963	Scm-like with four mbt domains family member	NV12770	LOC100122963
gene10958	0.00665366	3.86956	0.00187677	0.996488	1	mRNA	100122973	neuroglian	NV12771	LOC100122973
gene1096	0.0770717	3.58374	0.29499	0.939073	1	mRNA	100113821	nose resistant to fluoxetine protein 6-like	NV16221	LOC100113821
gene10960	-0.231725	-1.17082	0.196883	0.954378	1	mRNA	100122991	uncharacterized LOC100122991	NV12773	LOC100122991
gene10961	0.0763643	4.73439	0.293865	0.939322	1	mRNA	100123012	protein shifted-like	NV12774	LOC100123012
gene10962	-0.15306	3.08691	0.663706	0.893288	1	mRNA	103317748	ubiquinone biosynthesis protein COQ7 homolog	NA	LOC103317748
gene10963	0.0537834	5.01347	0.16437	0.955299	1	mRNA	100123022	DNA-binding protein P3A2	NV12776	LOC100123022
gene10964	-0.0213504	5.13951	0.0336167	0.984615	1	mRNA	100114682	cytochrome c oxidase subunit Va	NV12777	LOC100114682
gene10965	-0.101496	3.37424	0.439428	0.9164	1	mRNA	100680438	E3 ubiquitin-protein ligase RNF115-like	NA	LOC100680438
gene10966	0.497552	-0.0881705	1.97018	0.714275	1	mRNA	100123046	DET1 homolog	NV12778	LOC100123046
gene10967	-0.130164	3.28549	0.672645	0.891915	1	mRNA	100123058	cyclin-dependent kinase 7	NV12779	LOC100123058
gene10968	0.147912	4.4113	1.13448	0.824006	1	mRNA	100123067	probable phospholipid-transporting ATPase IM	NV50119	LOC100123067
gene1097	-0.143538	3.46493	0.498733	0.90764	1	mRNA	100113885	uncharacterized LOC100113885	NV16222	LOC100113885
gene10970	-0.389737	-1.32917	0.474889	0.910581	1	mRNA	103317776	speckle-type POZ protein A-like	NA	LOC103317776
gene10971	-0.210439	1.66051	0.715849	0.887566	1	mRNA	100123109	speckle-type POZ protein A-like	NV12781	LOC100123109
gene10974	0.651043	1.55657	7.81228	0.176777	1	mRNA	100123135	venom metalloproteinase 2-like	NV12782	LOC100123135
gene10975	0.249904	1.6937	1.37624	0.795869	1	mRNA	100123145	uncharacterized LOC100123145	NV12783	LOC100123145
gene10976	0.00464949	2.12967	0.00054186	0.997018	1	mRNA	100123152	WD repeat-containing and planar cell polarity effector protein fritz	NV12784	LOC100123152
gene10977	0.609059	0.22792	3.71002	0.511227	1	mRNA	103317749	UPF0740 protein C1orf192 homolog	NA	LOC103317749
gene10978	-0.323364	1.7048	2.24978	0.677119	1	mRNA	100679455	MAD2L1-binding protein-like	NA	LOC100679455
gene10979	-0.0533013	5.26031	0.089659	0.974692	1	mRNA	100123166	probable phytanoyl-CoA dioxygenase	NV12785	LOC100123166
gene1098	-0.00536721	-0.076592	0.000238103	0.997916	1	mRNA	100113922	nose resistant to fluoxetine protein 6-like	NV16223	LOC100113922
gene10980	-0.562414	-1.00546	1.28967	0.801515	1	mRNA	100679511	myocardial zonula adherens protein-like	NA	LOC100679511
gene10981	-0.607296	-1.06533	1.41976	0.787302	1	mRNA	103317750	uncharacterized LOC103317750	NA	LOC103317750
gene10982	0.0585119	2.07269	0.0915684	0.974267	1	mRNA	100114723	SAYSvFN domain-containing protein 1	NV12786	LOC100114723
gene10983	0.327956	1.1002	1.69656	0.748757	1	mRNA	100679547	uncharacterized LOC100679547	NA	LOC100679547
gene10984	-0.152548	3.61957	1.08106	0.832903	1	mRNA	100123196	vacuolar fusion protein MON1 homolog A	NV12787	LOC100123196
gene10985	0.0958322	2.99618	0.290026	0.940991	1	mRNA	100123204	pre-mRNA-splicing factor 38A	NV12788	LOC100123204
gene10986	-0.46106	2.56471	6.09841	0.281569	1	mRNA	100123213	histone acetyltransferase type B catalytic subunit	NV12789	LOC100123213
gene10987	0.316891	1.23691	1.75212	0.741423	1	mRNA	100123223	uncharacterized LOC100123223	NV12790	LOC100123223
gene10988	0.320891	0.724825	1.19088	0.814046	1	mRNA	100123231	ADP-ribosylation factor-like protein 16	NV12791	LOC100123231
gene10989	-0.203743	3.61282	1.967	0.71446	1	mRNA	100114761	DNA damage-binding protein 1	NV12792	LOC100114761
gene10990	-0.186328	3.40266	1.31942	0.80004	1	mRNA	100123240	protein C3orf33 homolog	NV12793	LOC100123240
gene10991	0.104164	9.20343	0.662833	0.893288	1	mRNA	100123248	neuroligin 5	NV12794	LOC100123248
gene10992	-0.272826	4.60259	4.35229	0.439524	1	mRNA	100114796	AP-1 complex subunit mu-1	NV12795	LOC100114796
gene10993	0.006418	7.121	0.00307508	0.995693	1	mRNA	100123262	60S ribosomal protein L35a	NV12796	LOC100123262
gene10994	0.143594	0.455804	0.23217	0.951669	1	mRNA	100114836	SPRY domain-containing protein 7	NV12797	LOC100114836
gene10995	-0.422948	2.13573	4.7953	0.394234	1	mRNA	100123272	uncharacterized LOC100123272	NV12798	LOC100123272
gene10996	0.000187081	1.4922	8.57227e-07	0.999719	1	mRNA	100114878	dynactin subunit 3	NV12799	LOC100114878
gene10997	0.316985	1.03649	1.60372	0.761682	1	mRNA	100123288	microtubule-associated protein futsch	NV12800	LOC100123288
gene10998	-0.401362	4.34086	6.30393	0.266313	1	mRNA	100123296	uncharacterized MFS-type transporter	NV12801	LOC100123296
gene10999	-0.0980003	4.76955	0.584783	0.899707	1	mRNA	100301488	uncharacterized LOC100301488	NA	LOC100301488
gene11	-0.0806941	1.98257	0.16009	0.955308	1	mRNA	100117828	cyclin dependent kinase 2	NV13875	LOC100117828
gene110	-0.470173	-1.13317	0.819208	0.874633	1	mRNA	103315520	uncharacterized LOC103315520	NA	LOC103315520
gene11009	0.287472	2.47888	1.14296	0.82145	1	mRNA	100123369	protein takeout-like	NV12802	LOC100123369
gene1101	0.501819	-1.22992	0.875079	0.862194	1	pseudogene	100113992	NA	NV50290	LOC100113992
gene11012	0.210779	0.162678	0.430901	0.916875	1	mRNA	100123390	circadian clock-controlled protein-like	NV12805	LOC100123390
gene11013	0.614785	5.31589	20.0997	0.00102882	2	mRNA	100123397	circadian clock-controlled protein-like	NV12806	LOC100123397
gene11014	-0.0608918	4.39216	0.163244	0.955308	1	mRNA	100123404	uncharacterized LOC100123404	NV12807	LOC100123404
gene11015	0.763066	1.60217	11.9485	0.034713	2	mRNA	100123411	circadian clock-controlled protein	NV12808	LOC100123411
gene11016	0.295763	2.57994	1.87165	0.725061	1	mRNA	100123417	circadian clock-controlled protein	NV12809	LOC100123417
gene11017	-0.0590769	3.22697	0.109207	0.968634	1	mRNA	100123423	uncharacterized protein LOC100123423	NV12810	LOC100123423
gene11018	-0.0444027	8.42737	0.189267	0.954378	1	mRNA	100114965	circadian clock-controlled protein-like	NV12811	LOC100114965
gene11019	0.0801161	1.9894	0.127615	0.964437	1	mRNA	100123430	protein archease-like	NV12812	LOC100123430
gene1102	-0.0452911	3.0767	0.0576525	0.979156	1	mRNA	100114023	probable cytochrome P450 6a13	NV16224	LOC100114023
gene11020	-0.117603	3.74948	0.715952	0.887566	1	mRNA	100123437	transcription factor E2F3	NV12813	LOC100123437
gene11021	0.0704037	5.17764	0.323039	0.93467	1	mRNA	100123444	pumilio homolog 2	NV12814	LOC100123444
gene11022	-0.0112918	5.37333	0.00796605	0.991965	1	mRNA	100123452	pre-mRNA 3'-end-processing factor FIP1	NV12815	LOC100123452
gene11023	0.179118	-0.21345	0.237984	0.950757	1	mRNA	100680369	uncharacterized LOC100680369	NA	LOC100680369
gene11024	0.0284801	3.59983	0.0367987	0.984516	1	mRNA	100123465	pyridoxal kinase	NV12816	LOC100123465
gene11025	0.499435	0.120727	2.23309	0.67864	1	mRNA	100123469	PR domain zinc finger protein 1	NV12817	LOC100123469
gene11026	-0.108377	3.33835	0.518046	0.905927	1	mRNA	100678105	protein FAM76A	NA	LOC100678105
gene11027	-0.0513615	3.16583	0.110387	0.968634	1	mRNA	100123474	DNA-directed RNA polymerase III subunit RPC2	NV12818	LOC100123474
gene11028	-0.209192	3.24845	1.71517	0.748057	1	mRNA	100123480	isovaleryl-CoA dehydrogenase%2C mitochondrial	NV12819	LOC100123480
gene11029	-0.115107	4.15187	0.718736	0.887566	1	mRNA	100123487	Z band alternatively spliced PDZ-motif protein 66	NV12820	LOC100123487
gene1103	0.696278	-0.504225	2.91776	0.608162	1	mRNA	100114054	adenosine kinase-like	NV16225	LOC100114054
gene11030	-0.140348	6.5698	1.52258	0.772737	1	mRNA	100123494	oxoglutarate (alpha-ketoglutarate) dehydrogenase (lipoamide)	NV12821	LOC100123494
gene11031	0.0513805	1.08341	0.0397591	0.984131	1	mRNA	100123501	uncharacterized LOC100123501	NV12822	LOC100123501
gene11032	0.0074728	2.56844	0.00162403	0.996488	1	mRNA	100123508	protein FAM13A	NV12823	LOC100123508
gene11034	0.496505	-1.49131	0.678194	0.891915	1	mRNA	100123512	protein argonaute-2	NV12824	LOC100123512
gene11035	0.307282	1.76695	1.0558	0.836067	1	mRNA	100678226	protein argonaute-2-like	NA	LOC100678226
gene11036	0.54988	-0.683415	1.60763	0.761682	1	mRNA	103317752	uncharacterized LOC103317752	NA	LOC103317752
gene11037	0.24452	5.78553	1.7591	0.739834	1	mRNA	100123519	protein argonaute-2-like	NV12825	LOC100123519
gene11038	0.00160811	5.56892	0.000204633	0.997916	1	mRNA	100123526	ubiquitin carboxyl-terminal hydrolase 16	NV12826	LOC100123526
gene11039	-0.0433586	2.72028	0.0560881	0.979434	1	mRNA	100123533	ribonuclease ZC3H12A-like	NV12827	LOC100123533
gene1104	-0.0659809	2.56281	0.128755	0.964437	1	mRNA	100114090	zinc finger matrin-type protein 2-like	NV16226	LOC100114090
gene11040	-0.0286131	-1.03746	0.00332463	0.995693	1	ncRNA	103317753	uncharacterized LOC103317753	NA	LOC103317753
gene11041	-0.274025	0.787053	0.997802	0.842459	1	mRNA	100123541	GRIP and coiled-coil domain-containing protein 1	NV12828	LOC100123541
gene11042	0.14852	5.44726	1.16827	0.818087	1	mRNA	100123543	fatty-acid amide hydrolase 2	NV12829	LOC100123543
gene11043	-0.0222306	2.90902	0.0148832	0.987466	1	mRNA	100115037	charged multivesicular body protein 1b	NV12830	LOC100115037
gene11044	0.081491	3.41408	0.242593	0.950447	1	mRNA	100115002	IST1 homolog	NV12831	LOC100115002
gene11045	1.08558	-1.85959	2.1411	0.694499	1	mRNA	100123548	uncharacterized LOC100123548	NV12832	LOC100123548
gene11046	0.0121064	4.68616	0.00579704	0.993936	1	mRNA	100678218	uncharacterized LOC100678218	NA	LOC100678218
gene11047	-0.0753322	3.24558	0.202255	0.954378	1	mRNA	100123561	1-acyl-sn-glycerol-3-phosphate acyltransferase gamma-like	NV12833	LOC100123561
gene11048	-0.0123475	4.25067	0.00776738	0.992113	1	mRNA	100123576	F-actin-capping protein subunit beta	NV12834	LOC100123576
gene11049	0.0683938	7.17576	0.399571	0.922028	1	mRNA	100115070	eukaryotic translation initiation factor 5A	NV12835	LOC100115070
gene1105	1.19598	-1.52388	3.58935	0.517374	1	mRNA	100679424	uncharacterized LOC100679424	NA	LOC100679424
gene11050	0.151268	2.49056	0.693304	0.890335	1	mRNA	100123581	proteasome assembly chaperone 4-like	NV12836	LOC100123581
gene11051	0.720405	-0.906315	2.28259	0.670567	1	mRNA	100123586	uncharacterized LOC100123586	NV12837	LOC100123586
gene11052	0.462559	2.37308	4.61575	0.412338	1	mRNA	100115134	coiled-coil domain-containing protein 134-like	NV12839	LOC100115134
gene11053	0.0206825	4.27646	0.0266635	0.985168	1	mRNA	100678492	protein YIPF6	NA	LOC100678492
gene11054	0.261297	3.12548	2.06888	0.702918	1	mRNA	100115105	tetratricopeptide repeat protein 8	NV12840	LOC100115105
gene11055	-0.0958599	-0.70929	0.0482839	0.981715	1	mRNA	100123591	sodium- and chloride-dependent glycine transporter 1-like	NV12838	LOC100123591
gene11056	-0.0368738	-1.77293	0.00286876	0.995693	1	ncRNA	103317754	uncharacterized LOC103317754	NA	LOC103317754
gene11058	0.27548	-1.65947	0.177112	0.954523	1	mRNA	100678676	uncharacterized LOC100678676	NA	LOC100678676
gene11059	0.330052	0.226096	1.09116	0.832373	1	mRNA	100678294	cubilin	NA	LOC100678294
gene1106	0.302422	5.09249	2.68775	0.632968	1	mRNA	100114246	otopetrin-2-like	NV16227	LOC100114246
gene11060	0.848605	3.10485	9.67581	0.0882387	1	mRNA	100123613	uricase	NV12841	LOC100123613
gene11061	-0.0893212	4.19556	0.442363	0.9164	1	mRNA	100123624	transcription initiation factor IIB	NV12842	LOC100123624
gene11062	-0.191767	4.36738	1.82672	0.731004	1	mRNA	100123632	akirin-2	NV12843	LOC100123632
gene11063	-0.149249	5.17775	1.43625	0.781591	1	mRNA	100123635	actin-like protein 6B	NV12844	LOC100123635
gene11064	-0.706909	-1.77254	1.01575	0.841591	1	mRNA	100115165	arrestin homolog	NV12845	LOC100115165
gene11065	0.0299294	2.1544	0.023144	0.985822	1	mRNA	100123640	general transcription factor IIE subunit 1	NV12846	LOC100123640
gene11066	-0.59123	-0.0267955	2.89339	0.611073	1	mRNA	100123644	rab-like protein 3	NV12847	LOC100123644
gene11067	-0.18552	3.24117	1.43233	0.783019	1	mRNA	100115203	integrator complex subunit 11	NV12848	LOC100115203
gene11068	-0.0706416	5.68171	0.357854	0.928686	1	mRNA	100123647	ribosome-binding protein 1	NV12849	LOC100123647
gene11069	0.03644	6.48815	0.0606916	0.978749	1	mRNA	100123649	uncharacterized LOC100123649	NV12850	LOC100123649
gene1107	0.112524	1.66846	0.264373	0.947784	1	mRNA	100680061	uncharacterized LOC100680061	NA	LOC100680061
gene11070	0.0456063	5.32802	0.108994	0.968634	1	mRNA	100123653	pre-mRNA-processing factor 39	NV12851	LOC100123653
gene11071	0.161706	2.36946	0.678324	0.891915	1	mRNA	100123656	FK506-binding protein-like	NV12852	LOC100123656
gene11072	-0.003636	5.58412	0.000733437	0.996704	1	mRNA	100123659	atlastin	NV12853	LOC100123659
gene11074	-0.178798	-0.171373	0.226486	0.951669	1	mRNA	103317777	protein sister of odd and bowel-like	NA	LOC103317777
gene11075	0.565908	-1.67644	0.743485	0.88558	1	mRNA	100123674	uncharacterized LOC100123674	NV12856	LOC100123674
gene11076	-0.220975	0.810174	0.68806	0.891089	1	mRNA	100679392	uncharacterized protein CG4449	NA	LOC100679392
gene11077	-0.0400912	0.385203	0.0178589	0.986866	1	mRNA	100123679	protein turtle	NV12857	LOC100123679
gene11078	0.0220049	3.88403	0.0253015	0.985644	1	mRNA	100123690	nucleosome assembly protein 1-like 1-A	NV12858	LOC100123690
gene11079	0.232486	1.97361	1.30856	0.801486	1	mRNA	100123694	nicotinic acetylcholine receptor alpha 8 subunit	NV12859	LOC100123694
gene1108	-0.051821	7.55148	0.242388	0.950447	1	mRNA	100680118	putative protein FAM10A4	NA	LOC100680118
gene11080	-0.000750581	3.40115	2.44628e-05	0.999429	1	mRNA	100123699	E3 SUMO-protein ligase PIAS2	NV12860	LOC100123699
gene11081	0.0996192	5.82928	0.644578	0.895567	1	mRNA	100123706	transcription factor IIIB 90 kDa subunit	NV12861	LOC100123706
gene11082	-0.116093	3.99789	0.610584	0.899707	1	mRNA	100679673	BTB/POZ domain-containing protein 6-B	NA	LOC100679673
gene11084	-1.05837	-2.37052	1.04287	0.837661	1	mRNA	103317756	uncharacterized LOC103317756	NA	LOC103317756
gene11085	0.0552181	-1.00711	0.012825	0.987466	1	mRNA	100123713	uncharacterized LOC100123713	NV12862	LOC100123713
gene11086	0.10122	-0.588478	0.0570847	0.979156	1	ncRNA	103317757	uncharacterized LOC103317757	NA	LOC103317757
gene11087	-0.228834	1.14135	0.860554	0.862645	1	mRNA	100679754	uncharacterized LOC100679754	NA	LOC100679754
gene11088	-0.203352	3.18417	1.3093	0.801486	1	mRNA	100123719	cell growth regulator with RING finger domain protein 1-like	NV12863	LOC100123719
gene11089	-0.0878371	2.00826	0.206524	0.954378	1	mRNA	100123723	acylphosphatase-1-like	NV12864	LOC100123723
gene1109	-0.199327	5.66643	1.6435	0.75789	1	mRNA	100114313	sarcalumenin	NV16229	LOC100114313
gene11090	-0.0312996	4.18819	0.0175091	0.986866	1	mRNA	100679856	uncharacterized LOC100679856	NA	LOC100679856
gene11091	-0.0753005	2.32087	0.113291	0.968634	1	mRNA	103317758	uncharacterized LOC103317758	NA	LOC103317758
gene11093	-0.141933	6.16183	0.655068	0.894195	1	mRNA	100123738	poly(U)-specific endoribonuclease homolog	NV12865	LOC100123738
gene11094	0.188481	4.4302	2.14913	0.693684	1	mRNA	100123741	probable 2-oxoglutarate dehydrogenase E1 component DHKTD1 homolog%2C mitochondrial	NV12866	LOC100123741
gene11095	-0.0613211	4.39833	0.213481	0.954378	1	mRNA	100123744	NAD-dependent protein deacetylase sirtuin-2	NV12867	LOC100123744
gene11096	-0.326418	5.01566	6.51714	0.25246	1	mRNA	100678448	dentin sialophosphoprotein-like	NA	LOC100678448
gene11097	0.0703602	3.66372	0.208489	0.954378	1	mRNA	100115243	NADH dehydrogenase (ubiquinone) flavoprotein 2%2C 24kDa	NV12868	LOC100115243
gene11099	-0.307065	-0.611064	0.517098	0.906388	1	mRNA	100123757	uncharacterized LOC100123757	NV12869	LOC100123757
gene111	0.508655	-0.124054	2.02962	0.707713	1	mRNA	103315521	uncharacterized LOC103315521	NA	LOC103315521
gene1110	-0.109446	4.27412	0.682812	0.891089	1	mRNA	100114375	protein NipSnap	NV16230	LOC100114375
gene11100	-0.793142	-0.985937	2.56413	0.649204	1	mRNA	100678502	uncharacterized LOC100678502	NA	LOC100678502
gene11101	0.625616	7.20086	6.10351	0.281569	1	mRNA	100123777	gamma-glutamyltranspeptidase 1	NV12870	LOC100123777
gene11102	0.492342	-0.20609	1.75941	0.739834	1	mRNA	103317779	uncharacterized LOC103317779	NA	LOC103317779
gene11104	0.675469	4.11768	14.6634	0.0113149	2	mRNA	100118311	protein spinster homolog 1	NV17916	LOC100118311
gene11105	0.229979	1.96054	1.28938	0.801515	1	mRNA	100118347	uncharacterized LOC100118347	NV17917	LOC100118347
gene11106	0.751637	0.742575	7.43942	0.197441	1	mRNA	100118384	glucose dehydrogenase [FAD%2C quinone]	NV17918	LOC100118384
gene11108	0.758455	-1.98241	0.951031	0.848559	1	mRNA	100118458	uncharacterized LOC100118458	NV17919	LOC100118458
gene11109	-0.253931	3.98836	2.84538	0.616269	1	mRNA	100118497	integrator complex subunit 2	NV17920	LOC100118497
gene1111	0.288576	6.16322	2.9454	0.608162	1	ncRNA	103316536	uncharacterized LOC103316536	NA	LOC103316536
gene11110	-0.188063	4.32278	1.94216	0.71678	1	mRNA	100678776	kinetochore protein NDC80 homolog	NA	LOC100678776
gene11111	0.084129	7.5211	0.345255	0.930586	1	mRNA	100118234	60S acidic ribosomal protein P2	NV17921	LOC100118234
gene11112	-0.736542	-1.63554	1.26723	0.802274	1	mRNA	103317017	uncharacterized LOC103317017	NA	LOC103317017
gene11114	-0.0897699	2.97636	0.227493	0.951669	1	mRNA	103317019	protein PIF-like	NA	LOC103317019
gene1112	-0.104616	4.00118	0.608846	0.899707	1	mRNA	100114413	serine/threonine-protein kinase TAO1	NV16231	LOC100114413
gene11122	0.652727	0.462351	4.79232	0.394234	1	ncRNA	100679216	uncharacterized LOC100679216	NA	LOC100679216
gene11123	1.04413	-2.22306	1.29368	0.801515	1	mRNA	103317585	dynein assembly factor 1%2C axonemal homolog	NA	LOC103317585
gene11125	0.405838	1.21389	2.50881	0.652799	1	mRNA	103315420	programmed cell death 6-interacting protein-like	NA	LOC103315420
gene11126	0.642219	-0.746458	2.06173	0.704371	1	mRNA	100678568	programmed cell death 6-interacting protein-like	NA	LOC100678568
gene1113	-0.253011	7.00767	3.35122	0.551228	1	mRNA	100114491	ethanolamine kinase 1	NV16232	LOC100114491
gene11130	-0.978323	-1.98069	1.49797	0.773988	1	mRNA	100117583	segmentation protein Runt	NV17759	LOC100117583
gene11134	-0.0328743	3.47537	0.0141419	0.987466	1	mRNA	100117668	uncharacterized LOC100117668	NV17761	LOC100117668
gene1114	-0.284637	5.3687	4.34546	0.440811	1	mRNA	100114526	beta-ureidopropionase-like	NV16233	LOC100114526
gene11141	-0.0898801	5.49606	0.406206	0.920942	1	mRNA	100117861	solute carrier organic anion transporter family member 3A1	NV17764	LOC100117861
gene11143	-0.418583	-2.16026	0.231867	0.951669	1	mRNA	103316136	gastric triacylglycerol lipase-like	NA	LOC103316136
gene11145	-0.074716	3.62869	0.25407	0.948755	1	mRNA	100678440	uncharacterized LOC100678440	NA	LOC100678440
gene11146	-0.279758	1.20106	1.088	0.832534	1	mRNA	100117318	splicing factor 3B subunit 6-like protein	NV17768	LOC100117318
gene11147	-0.0158614	5.39199	0.0189854	0.986866	1	mRNA	100117276	probable elongation factor 1-delta	NV17769	LOC100117276
gene11149	-0.394006	3.23285	3.03582	0.599958	1	mRNA	100118086	cell division cycle-associated protein 7-like	NV17770	LOC100118086
gene1115	-0.307073	5.18513	3.12135	0.586232	1	mRNA	100113520	beta-ureidopropionase-like	NV16234	LOC100113520
gene11150	-0.0756999	2.12296	0.147824	0.958004	1	mRNA	100118128	chromatin accessibility complex protein 1	NV17771	LOC100118128
gene11151	-0.458536	2.52598	5.22039	0.355775	1	mRNA	100118166	biogenesis of lysosome-related organelles complex 1 subunit 5	NV17772	LOC100118166
gene11152	0.103034	2.60143	0.300341	0.938806	1	mRNA	100117386	ankyrin repeat family A protein 2-like	NV17774	LOC100117386
gene11153	-0.0780982	2.7682	0.204726	0.954378	1	mRNA	100118201	CDK-activating kinase assembly factor MAT1	NV17775	LOC100118201
gene11154	-0.110821	-0.319959	0.0835115	0.975287	1	mRNA	100118231	spermine oxidase-like	NV17776	LOC100118231
gene11155	0.0291058	1.54075	0.0177365	0.986866	1	mRNA	103316025	uncharacterized LOC103316025	NA	LOC103316025
gene11156	-0.0573761	5.48338	0.219663	0.953732	1	mRNA	100678803	tankyrase-1-like	NA	LOC100678803
gene11157	-0.0579003	0.475621	0.0391798	0.984131	1	mRNA	100678835	mothers against decapentaplegic homolog 5-like	NA	LOC100678835
gene11158	0.11526	1.69824	0.280964	0.943646	1	mRNA	100118345	sulfhydryl oxidase 2	NV17777	LOC100118345
gene1116	-0.0309379	4.44693	0.0414355	0.984131	1	mRNA	100114561	beta-ureidopropionase-like	NV16235	LOC100114561
gene11160	0.715846	0.606281	5.03919	0.369568	1	mRNA	100118456	UPF0704 protein C6orf165 homolog	NV17778	LOC100118456
gene11161	0.384812	2.97855	4.84322	0.391474	1	mRNA	100118678	uncharacterized LOC100118678	NV17780	LOC100118678
gene11164	-0.275764	2.14999	1.7919	0.734611	1	mRNA	100679649	uncharacterized LOC100679649	NA	LOC100679649
gene11165	-0.286286	0.976178	1.23465	0.806829	1	mRNA	100117418	probable small nuclear ribonucleoprotein G	NV17781	LOC100117418
gene11166	0.104641	4.56955	0.610659	0.899707	1	mRNA	100679687	ankyrin-3-like	NA	LOC100679687
gene11167	-0.0886795	1.35824	0.124186	0.965196	1	mRNA	100118792	DNA polymerase delta catalytic subunit-like	NV17782	LOC100118792
gene11168	0.00793677	3.09568	0.00217437	0.995922	1	mRNA	100117462	type I inositol 1%2C4%2C5-trisphosphate 5-phosphatase	NV17783	LOC100117462
gene11169	-0.180711	0.381395	0.242216	0.950447	1	mRNA	100118931	alpha-sarcoglycan	NV17784	LOC100118931
gene1117	-0.0879842	4.13801	0.370026	0.927457	1	mRNA	100114598	peregrin	NV16236	LOC100114598
gene11170	-0.292978	2.87997	2.79525	0.621723	1	mRNA	100118973	wolframin	NV17785	LOC100118973
gene11171	-0.0643851	3.44194	0.158642	0.955308	1	mRNA	100119012	vesicular integral-membrane protein VIP36	NV17786	LOC100119012
gene11172	-0.313535	3.36848	3.20472	0.571925	1	mRNA	100119045	germ line transcription factor 1	NV50535	LOC100119045
gene11173	-0.0938734	0.949133	0.128726	0.964437	1	mRNA	100119076	thiamine transporter 2-like	NV17787	LOC100119076
gene11175	-0.116589	5.85999	0.777488	0.879857	1	mRNA	100119148	serine protease inhibitor 5	NV17788	LOC100119148
gene11178	-0.419978	-2.16519	0.233349	0.951115	1	mRNA	100463099	odorant receptor 119	NA	LOC100463099
gene1118	0.0440388	5.28442	0.113393	0.968634	1	mRNA	100217361	lobe protein	NA	LOC100217361
gene11183	1.75787	-2.22632	3.35684	0.550143	1	mRNA	100119299	odorant receptor 122	NV17789	LOC100119299
gene11184	1.17012	-1.30285	4.26495	0.448527	1	pseudogene	100463234	NA	NA	LOC100463234
gene11188	-0.765225	-2.45138	0.500454	0.90764	1	mRNA	100463102	odorant receptor 126	NA	LOC100463102
gene1119	-0.130659	5.19293	1.18592	0.814581	1	mRNA	100114669	eukaryotic translation initiation factor 3 subunit M	NV16237	LOC100114669
gene11191	0.0848111	3.09656	0.190749	0.954378	1	mRNA	100119468	uncharacterized LOC100119468	NV17790	LOC100119468
gene11193	-0.185977	0.585648	0.139593	0.960782	1	mRNA	100679266	glycine-rich cell wall structural protein-like	NA	LOC100679266
gene11195	0.537081	-1.07576	1.14382	0.821268	1	mRNA	100119683	protein lozenge-like	NV17793	LOC100119683
gene11196	0.547788	4.71607	3.12946	0.584539	1	mRNA	100679845	brefeldin A-inhibited guanine nucleotide-exchange protein 3	NA	LOC100679845
gene11197	0.365181	3.54761	2.165	0.692315	1	mRNA	100119743	lipase 3-like	NV17794	LOC100119743
gene11198	-0.150562	4.97093	0.814118	0.875485	1	mRNA	100119844	SCY1-like protein 2	NV17796	LOC100119844
gene11199	0.0599558	0.175418	0.0343999	0.984615	1	mRNA	100119805	spindle assembly checkpoint component MAD1-like	NV17795	LOC100119805
gene112	-0.676037	-1.91397	0.787237	0.878669	1	mRNA	103315522	glutamate receptor ionotropic%2C kainate 2-like	NA	LOC103315522
gene1120	-0.0894052	3.63277	0.38396	0.926563	1	mRNA	100114707	ADP-ribosylation factor-like protein 1	NV16238	LOC100114707
gene11200	-0.39289	3.02329	4.33367	0.441951	1	mRNA	100119879	zinc finger protein 836-like	NV17797	LOC100119879
gene11201	0.0276743	2.86748	0.0238201	0.985822	1	mRNA	100119913	cirhin	NV17798	LOC100119913
gene11202	-0.250824	1.87069	1.39394	0.792495	1	mRNA	100117505	transmembrane protein 50A	NV17799	LOC100117505
gene11203	-0.0296803	2.04529	0.0207754	0.986033	1	mRNA	100119943	programmed cell death protein 2	NV17800	LOC100119943
gene11204	-0.079848	1.23385	0.110253	0.968634	1	mRNA	100679881	uncharacterized LOC100679881	NA	LOC100679881
gene11205	-0.040813	1.55205	0.0335499	0.984615	1	mRNA	100120002	beta-1%2C4-galactosyltransferase 7	NV17801	LOC100120002
gene11206	0.37026	0.544283	1.59579	0.761682	1	mRNA	100120037	cytosolic non-specific dipeptidase-like	NV17802	LOC100120037
gene11207	-0.139056	1.12812	0.291907	0.940663	1	mRNA	100679949	uncharacterized protein PFB0145c-like	NA	LOC100679949
gene11208	0.0111225	3.14614	0.00467389	0.995176	1	mRNA	100120106	huntingtin	NV17803	LOC100120106
gene11210	-0.602729	0.291816	3.39713	0.54481	1	mRNA	100120165	uncharacterized LOC100120165	NV17804	LOC100120165
gene11211	0.220596	1.41907	0.950017	0.848559	1	mRNA	100120223	uncharacterized LOC100120223	NV17805	LOC100120223
gene11213	-0.065238	4.82223	0.179927	0.954523	1	mRNA	100115507	protein 5NUC-like	NV10585	LOC100115507
gene11214	-0.211343	3.44088	1.27206	0.802222	1	mRNA	100115544	apyrase	NV10586	LOC100115544
gene11215	0.569507	-0.251728	2.32406	0.663178	1	mRNA	103316194	uncharacterized LOC103316194	NA	LOC103316194
gene11216	0.23125	4.67611	3.26274	0.566355	1	mRNA	100115629	probable cation-transporting ATPase 13A3	NV10587	LOC100115629
gene11218	-0.000838264	-0.295684	4.11527e-06	0.999705	1	mRNA	100115714	hyaluronidase-like	NV50021	LOC100115714
gene11219	-0.0189238	4.52121	0.0160357	0.987359	1	mRNA	100115755	glycylpeptide N-tetradecanoyltransferase	NV10588	LOC100115755
gene11220	-0.865349	-0.580385	4.07872	0.474561	1	mRNA	100678701	uncharacterized LOC100678701	NA	LOC100678701
gene11221	-0.163325	3.38783	1.11941	0.828043	1	mRNA	100115842	putative ATP-dependent RNA helicase DHX33	NV10589	LOC100115842
gene11222	-0.0821756	3.38684	0.313145	0.936835	1	mRNA	100115877	major facilitator superfamily domain-containing protein 1-like	NV10590	LOC100115877
gene11223	-0.194059	4.3176	1.71535	0.748057	1	mRNA	103315282	chromatin complexes subunit BAP18	NA	LOC103315282
gene11224	-0.204807	2.19807	1.12607	0.826551	1	mRNA	100115954	probable RNA methyltransferase CG11342	NV10592	LOC100115954
gene11225	0.358731	4.50385	5.39978	0.34178	1	mRNA	100115993	tribbles homolog 2-like	NV10593	LOC100115993
gene11226	0.066592	1.53371	0.0932405	0.973827	1	mRNA	100116028	rRNA-processing protein UTP23 homolog	NV10594	LOC100116028
gene11227	-0.231506	4.17856	2.43945	0.652799	1	mRNA	100116066	enhancer of mRNA-decapping protein 4	NV10595	LOC100116066
gene11228	-0.0655886	1.83108	0.0968503	0.972614	1	mRNA	100116104	diacylglycerol kinase 1	NV50022	LOC100116104
gene11229	0.291783	2.17261	2.17462	0.691514	1	mRNA	100116142	stAR-related lipid transfer protein 3	NV10596	LOC100116142
gene1123	1.55647	-1.65175	5.10548	0.367188	1	pseudogene	100114991	NA	NV16240	LOC100114991
gene11230	-0.20408	3.69006	1.46088	0.778555	1	mRNA	100678841	glutaryl-CoA dehydrogenase%2C mitochondrial-like	NA	LOC100678841
gene11231	0.00590333	7.64831	0.00184925	0.996488	1	mRNA	100113488	caveolin-3-like	NV10597	LOC100113488
gene11232	-0.28194	5.22104	2.73421	0.626323	1	mRNA	100113517	DNA topoisomerase 1-like	NV10598	LOC100113517
gene11233	0.401957	3.83713	5.79027	0.307567	1	mRNA	100116208	probable serine/threonine-protein kinase yakA	NV10599	LOC100116208
gene11234	0.272633	0.645495	0.907083	0.856342	1	mRNA	100116283	zinc finger protein castor homolog 1-like	NV10600	LOC100116283
gene11235	0.531546	-1.30693	0.919598	0.854765	1	ncRNA	103316196	uncharacterized LOC103316196	NA	LOC103316196
gene11236	0.378974	5.17378	5.44733	0.337034	1	mRNA	100679562	uncharacterized LOC100679562	NA	LOC100679562
gene11237	0.641656	7.02499	19.6499	0.00125353	2	mRNA	100116428	alkaline phosphatase	NV10601	LOC100116428
gene11238	-0.298598	-0.243069	0.637584	0.895567	1	mRNA	100679002	uncharacterized LOC100679002	NA	LOC100679002
gene11239	-0.176074	3.18259	1.32001	0.80004	1	mRNA	100116566	aminomethyltransferase%2C mitochondrial	NV10602	LOC100116566
gene11240	0.0708529	2.66733	0.143993	0.959069	1	mRNA	100678115	ceramide-1-phosphate transfer protein	NA	LOC100678115
gene11241	0.0266608	2.38449	0.0181922	0.986866	1	mRNA	100116638	solute carrier family 28 member 3-like	NV10603	LOC100116638
gene11242	0.260328	2.47523	1.51738	0.77351	1	mRNA	100116677	solute carrier family 28 member 3-like	NV10604	LOC100116677
gene11243	-0.0239617	3.71866	0.0216792	0.985822	1	mRNA	100678174	uncharacterized LOC100678174	NA	LOC100678174
gene11244	0.510968	5.16591	15.6529	0.00710028	2	mRNA	100116816	NAD kinase-like	NV10605	LOC100116816
gene11247	-0.0821548	2.54479	0.155519	0.955657	1	mRNA	100678782	uncharacterized LOC100678782	NA	LOC100678782
gene11248	0.994774	-0.844338	4.32587	0.442065	1	mRNA	100116875	uncharacterized protein DDB_G0271670	NV10606	LOC100116875
gene1125	0.624329	-2.53482	0.301892	0.938806	1	mRNA	100115057	achaete-scute complex protein T5-like	NV50291	LOC100115057
gene11251	-0.0625654	1.75691	0.0729203	0.976173	1	mRNA	100113542	cytochrome c oxidase copper chaperone	NV10607	LOC100113542
gene11252	-0.152655	3.71887	0.816343	0.875031	1	mRNA	100116918	zinc finger with UFM1-specific peptidase domain protein-like	NV10608	LOC100116918
gene11253	0.934907	6.15236	4.33088	0.442065	1	mRNA	100116956	carboxylesterase clade D%2C member 1	NV10609	LOC100116956
gene11254	1.34169	2.11901	5.86764	0.299039	1	mRNA	100379110	carboxylesterase clade D%2C member 5	NA	LOC100379110
gene11255	0.0974841	3.64043	0.226196	0.951669	1	mRNA	100379109	carboxylesterase clade D%2C member 4	NA	LOC100379109
gene11257	-0.0552867	2.65566	0.108524	0.968634	1	mRNA	100117029	carboxylesterase clade D%2C member 3	NV10611	LOC100117029
gene11258	-0.025287	2.64076	0.0163595	0.986866	1	mRNA	103316198	uncharacterized LOC103316198	NA	LOC103316198
gene11259	-0.542962	6.82377	12.5793	0.0267808	2	mRNA	100113564	cytochrome P450 9AG4	NV10613	LOC100113564
gene1126	-1.05721	-2.37214	1.04065	0.837661	1	mRNA	100115092	probable serine/threonine-protein kinase DDB_G0282963	NV16241	LOC100115092
gene11260	-0.671374	4.13793	21.6568	0.000508509	2	mRNA	100117109	cytochrome P450 9AG3	NV10614	LOC100117109
gene11263	-0.339026	-1.45688	0.325673	0.934375	1	mRNA	100463095	odorant receptor 114	NA	LOC100463095
gene11264	0.07607	-0.689119	0.0311287	0.984721	1	mRNA	100463096	odorant receptor 115	NA	LOC100463096
gene11265	0.371858	-2.09801	0.201646	0.954378	1	pseudogene	100463231	NA	NV22342	LOC100463231
gene11266	-0.14895	3.45148	0.838748	0.868753	1	mRNA	100678410	TBC1 domain family member 25	NA	LOC100678410
gene11267	-0.29379	0.40034	0.951877	0.848559	1	mRNA	100679223	uncharacterized LOC100679223	NA	LOC100679223
gene11268	0.163107	2.81782	0.91731	0.854765	1	mRNA	100117259	putative pre-mRNA-splicing factor ATP-dependent RNA helicase DHX16	NV10615	LOC100117259
gene11269	-0.142969	4.84568	1.05573	0.836067	1	mRNA	100117297	DNA topoisomerase 2	NV10616	LOC100117297
gene1127	0.244158	5.26007	0.937238	0.851017	1	mRNA	100113546	cytochrome P450 4G44	NV16242	LOC100113546
gene11270	0.193444	4.73131	2.08697	0.701488	1	mRNA	100117339	serine/threonine-protein kinase tousled-like 2	NV10617	LOC100117339
gene11271	-0.224428	3.07209	1.82023	0.732007	1	mRNA	100117402	late secretory pathway protein AVL9 homolog	NV10618	LOC100117402
gene11272	-0.185802	3.4209	0.805174	0.877422	1	mRNA	100117442	histone-lysine N-methyltransferase%2C H3 lysine-79 specific-like	NV10619	LOC100117442
gene11273	0.122434	1.82494	0.2571	0.948296	1	mRNA	100117487	uncharacterized LOC100117487	NV10620	LOC100117487
gene11274	-0.0278776	2.90657	0.0254736	0.985644	1	mRNA	100117527	voltage-dependent L-type calcium channel subunit beta-2	NV10621	LOC100117527
gene11275	-0.00663927	1.60243	0.000922583	0.996488	1	mRNA	100117563	broad-complex core protein isoforms 1/2/3/4/5-like	NV10622	LOC100117563
gene11276	-0.134875	2.68502	0.586872	0.899707	1	mRNA	100117648	protein abrupt-like	NV10623	LOC100117648
gene11277	0.0509009	0.473456	0.0299638	0.984721	1	mRNA	100678291	uncharacterized LOC100678291	NA	LOC100678291
gene11278	0.0418478	6.22043	0.156175	0.955308	1	mRNA	100117729	transcriptional activator protein Pur-beta	NV10624	LOC100117729
gene11279	0.0136067	5.74227	0.00935859	0.990602	1	mRNA	100678667	uncharacterized LOC100678667	NA	LOC100678667
gene1128	0.404782	4.99602	4.60008	0.413093	1	mRNA	100115121	cytochrome c%2C testis-specific-like	NV16243	LOC100115121
gene11280	-0.048306	3.31031	0.0798106	0.975719	1	mRNA	100117841	aladin	NV10625	LOC100117841
gene11281	0.0518432	0.15361	0.0250268	0.98574	1	mRNA	100117881	zinc finger and SCAN domain-containing protein 31-like	NV10626	LOC100117881
gene11282	0.256036	5.14146	2.4107	0.655464	1	mRNA	100117923	gamma-interferon-inducible-lysosomal thiol reductase-like	NV10627	LOC100117923
gene11283	0.0551742	3.42454	0.138109	0.961302	1	mRNA	100117961	cytochrome c oxidase assembly factor 7 homolog	NV10628	LOC100117961
gene11284	-0.0262405	1.50221	0.0133958	0.987466	1	mRNA	100679734	uncharacterized LOC100679734	NA	LOC100679734
gene11285	0.791676	-0.262885	4.48339	0.428481	1	mRNA	100118030	kinesin 2C	NV10629	LOC100118030
gene11286	0.284741	4.55471	5.17043	0.362443	1	mRNA	100118065	ATP-binding cassette sub-family D member 1	NV10630	LOC100118065
gene11287	0.273639	6.52612	4.01958	0.481495	1	mRNA	100118111	protein glass-like	NV10631	LOC100118111
gene11288	-0.0130048	5.86237	0.00947533	0.990382	1	mRNA	100118146	C-terminal-binding protein	NV10632	LOC100118146
gene11289	-1.05776	-2.37138	1.04177	0.837661	1	mRNA	100463077	odorant receptor 78	NV22345	LOC100463077
gene1129	-0.855189	4.44985	27.9936	2.65762e-05	2	mRNA	100115155	monocarboxylate transporter 14	NV16244	LOC100115155
gene11290	-0.00885433	3.66281	0.00284088	0.995693	1	mRNA	100118249	putative DNA helicase Ino80	NV10633	LOC100118249
gene11292	0.182399	0.870013	0.452655	0.9143	1	mRNA	100118327	neurogenic locus protein delta	NV10634	LOC100118327
gene11293	0.118891	3.22143	0.580156	0.899707	1	mRNA	100118367	serpin 7	NV10635	LOC100118367
gene11294	0.0495249	5.74617	0.123323	0.965832	1	mRNA	103316199	uncharacterized LOC103316199	NA	LOC103316199
gene11295	-0.368318	-0.174026	0.992305	0.843474	1	mRNA	100679885	keratin-associated protein 10-8-like	NA	LOC100679885
gene11296	-0.0790849	3.38075	0.260229	0.948296	1	mRNA	100113593	protein lin-7 homolog C-like	NV10636	LOC100113593
gene11297	0.0456678	4.04714	0.103637	0.970068	1	mRNA	100118439	protein disulfide-isomerase TMX3	NV10637	LOC100118439
gene11298	0.209448	4.49174	2.43625	0.652799	1	mRNA	100118479	programmed cell death protein 5	NV10638	LOC100118479
gene11299	0.0645818	5.93453	0.208487	0.954378	1	mRNA	100118517	uncharacterized LOC100118517	NV10639	LOC100118517
gene113	-0.0232816	3.2002	0.0229486	0.985822	1	mRNA	100679411	growth/differentiation factor 8	NA	LOC100679411
gene1130	0.198421	1.68301	0.673217	0.891915	1	mRNA	100115191	uncharacterized LOC100115191	NV16245	LOC100115191
gene11300	0.0431947	1.24866	0.0306067	0.984721	1	mRNA	100118553	myeloid differentiation primary response protein MyD88-A	NV10640	LOC100118553
gene11301	-0.794857	-2.22949	0.742052	0.88558	1	mRNA	100680106	uncharacterized LOC100680106	NA	LOC100680106
gene11302	-0.0197433	5.35748	0.0272139	0.985127	1	mRNA	100113623	uncharacterized LOC100113623	NV10641	LOC100113623
gene11303	0.0544722	7.3016	0.231805	0.951669	1	mRNA	100113663	serine-arginine protein 55	NV10642	LOC100113663
gene11304	-0.042709	3.73781	0.0916037	0.974267	1	mRNA	100113698	macrophage erythroblast attacher	NV10644	LOC100113698
gene11305	-0.317199	4.75821	6.40866	0.258376	1	mRNA	100118662	NADPH-dependent diflavin oxidoreductase 1-like	NV10643	LOC100118662
gene11306	-0.0140007	6.38521	0.0164839	0.986866	1	mRNA	100118774	ubiquitin thioesterase trabid	NV10646	LOC100118774
gene11307	0.0949706	2.77468	0.211947	0.954378	1	mRNA	100118850	dynein intermediate chain 2%2C ciliary	NV10648	LOC100118850
gene11308	0.38118	-1.12839	0.551028	0.903139	1	mRNA	100118812	fukutin-related protein	NV10647	LOC100118812
gene1131	-0.312166	-0.367357	0.649271	0.894933	1	mRNA	100679692	putative uncharacterized protein DDB_G0292292	NA	LOC100679692
gene11311	-0.17504	4.87594	1.85175	0.726348	1	mRNA	100113722	potassium/sodium hyperpolarization-activated cyclic nucleotide-gated channel 2	NV10649	LOC100113722
gene11312	0.351662	7.18188	6.7886	0.233403	1	mRNA	100118950	uncharacterized LOC100118950	NV10650	LOC100118950
gene11313	0.621435	3.31481	13.3957	0.0193895	2	mRNA	100118990	carbohydrate sulfotransferase 8-like	NV10651	LOC100118990
gene11315	0.452973	0.55751	2.50289	0.652799	1	mRNA	100119094	flocculation protein FLO11	NV10652	LOC100119094
gene11316	0.097906	4.14235	0.377043	0.926877	1	mRNA	100119167	ATPase WRNIP1-like	NV10655	LOC100119167
gene11317	-0.0496951	1.37284	0.0473164	0.981715	1	mRNA	100119132	prohormone-3-like	NV10653	LOC100119132
gene11319	0.0681059	2.83199	0.155401	0.955657	1	mRNA	100119205	protein O-mannosyltransferase 1	NV10656	LOC100119205
gene1132	-0.665402	-0.658506	2.12441	0.694983	1	mRNA	100115268	probable cytochrome P450 305a1	NV16246	LOC100115268
gene11320	-0.121394	3.67221	0.686362	0.891089	1	mRNA	100119242	BTB (POZ) domain containing 2-like	NV10657	LOC100119242
gene11321	-0.105227	3.53913	0.401377	0.921501	1	mRNA	100313503	NPF-like	NA	LOC100313503
gene11322	-0.0640134	0.954588	0.0593064	0.978749	1	mRNA	100119285	serine proteinase stubble	NV10659	LOC100119285
gene11325	-0.13489	3.01723	0.61986	0.898294	1	mRNA	100119378	F-box/LRR-repeat protein 20	NV10660	LOC100119378
gene11327	0.0666032	4.01873	0.233155	0.951115	1	mRNA	100119452	LIM and SH3 domain protein Lasp	NV10661	LOC100119452
gene11328	-0.429394	4.33181	10.6631	0.0596595	1	mRNA	100119485	3-hydroxyisobutyrate dehydrogenase%2C mitochondrial	NV10662	LOC100119485
gene11329	1.74048	-1.97552	4.47917	0.428481	1	mRNA	100679667	glutamate receptor ionotropic%2C kainate 1	NA	LOC100679667
gene1133	0.0387133	4.84968	0.0965603	0.972614	1	mRNA	100115303	sodium- and chloride-dependent GABA transporter ine	NV16247	LOC100115303
gene11330	-0.0444004	3.67103	0.090203	0.974569	1	mRNA	100119546	bromodomain adjacent to zinc finger domain protein 2B	NV10663	LOC100119546
gene11331	0.111671	6.01602	0.806242	0.877422	1	mRNA	100119626	homeobox protein onecut	NV10665	LOC100119626
gene11332	-0.393291	2.31429	3.15398	0.580027	1	mRNA	100119584	NAD kinase 2%2C mitochondrial	NV10664	LOC100119584
gene11334	0.0189419	4.30731	0.0174163	0.986866	1	mRNA	100119702	catenin delta-2	NV10667	LOC100119702
gene11335	-0.0304419	4.1301	0.0441973	0.983015	1	mRNA	100119758	28S ribosomal protein S2%2C mitochondrial	NV10668	LOC100119758
gene11336	0.0890059	3.30811	0.341562	0.931284	1	mRNA	100119786	dehydrogenase/reductase SDR family member 7	NV10669	LOC100119786
gene11337	0.123612	2.1506	0.335176	0.931284	1	mRNA	100679597	phospholipid scramblase 2	NA	LOC100679597
gene11338	-0.27652	1.18976	0.86848	0.862645	1	mRNA	100679629	uncharacterized LOC100679629	NA	LOC100679629
gene11339	0.876981	-2.10336	1.09437	0.832373	1	mRNA	100679851	uncharacterized LOC100679851	NA	LOC100679851
gene1134	-0.38419	4.57472	7.27032	0.203653	1	mRNA	100113568	cuticular protein RR-1 family member 16	NV16248	LOC100113568
gene11340	-0.0792426	5.87112	0.324731	0.934375	1	mRNA	100119957	uncharacterized LOC100119957	NV10670	LOC100119957
gene11342	0.345058	-1.97266	0.19961	0.954378	1	mRNA	100120020	glutamate receptor 2-like	NV10672	LOC100120020
gene11343	-1.10217	1.96815	25.0967	0.000103073	2	mRNA	100679784	uncharacterized LOC100679784	NA	LOC100679784
gene11345	-0.136309	6.29133	0.683115	0.891089	1	mRNA	100120123	delta-1-pyrroline-5-carboxylate synthase	NV10673	LOC100120123
gene11346	-0.214467	3.23719	1.01101	0.841875	1	mRNA	100113818	U4/U6 small nuclear ribonucleoprotein Prp4	NV10674	LOC100113818
gene11347	-1.23074	-1.5263	3.61118	0.516297	1	mRNA	100120151	serine protease 68	NV10675	LOC100120151
gene11348	-0.192178	0.828747	0.484776	0.909986	1	mRNA	100120180	gamma-aminobutyric acid type B receptor subunit 2	NV50025	LOC100120180
gene11350	-0.271288	-1.91226	0.130152	0.964437	1	mRNA	103316200	uncharacterized LOC103316200	NA	LOC103316200
gene11351	-0.0820623	3.99794	0.270874	0.946834	1	mRNA	100120239	uncharacterized LOC100120239	NV10676	LOC100120239
gene11352	0.512554	2.75873	4.41011	0.435783	1	mRNA	100120262	cell wall integrity and stress response component 4-like	NV10677	LOC100120262
gene11353	0.471598	4.31346	6.86456	0.22908	1	mRNA	100120290	leukocyte elastase inhibitor	NV10678	LOC100120290
gene11354	0.121143	-1.54564	0.0390288	0.984131	1	mRNA	103316201	uncharacterized LOC103316201	NA	LOC103316201
gene11356	-0.300303	8.48028	2.37107	0.660835	1	mRNA	100120378	apolipophorins	NV10680	LOC100120378
gene11357	-0.00130214	2.74456	5.52083e-05	0.999429	1	mRNA	100120406	ankyrin repeat domain-containing protein 13C	NV10681	LOC100120406
gene11358	-0.0424335	3.4093	0.0706974	0.976699	1	mRNA	100120433	zinc finger FYVE domain-containing protein 16	NV50026	LOC100120433
gene11359	0.0298252	4.5751	0.0451116	0.982199	1	mRNA	100120456	cysteine string protein	NV10682	LOC100120456
gene1136	-0.279728	-1.30642	0.254521	0.948755	1	mRNA	100115411	cuticular protein RR-1 family member 17	NV16250	LOC100115411
gene11360	-0.180872	5.50006	2.61449	0.642949	1	mRNA	100120483	regulator of nonsense transcripts 1	NV10683	LOC100120483
gene11361	-0.217246	4.41908	1.86397	0.725437	1	mRNA	100120557	gliotactin	NV10686	LOC100120557
gene11362	-0.368774	2.0504	3.48334	0.534127	1	mRNA	100120508	protein CLP1 homolog	NV10684	LOC100120508
gene11363	-0.119816	-0.81479	0.0700076	0.976963	1	mRNA	100120534	neurogenic protein big brain	NV10685	LOC100120534
gene11365	0.452119	2.17916	4.91161	0.384716	1	mRNA	100680446	uncharacterized LOC100680446	NA	LOC100680446
gene11366	-0.0788981	4.55013	0.315499	0.936379	1	mRNA	100680477	glycine-rich cell wall structural protein-like	NA	LOC100680477
gene11367	-0.324432	4.8895	4.13374	0.467798	1	mRNA	100120719	serine/threonine-protein kinase polo	NV50027	LOC100120719
gene11368	0.297297	4.89557	4.32769	0.442065	1	mRNA	100120739	probable multidrug resistance-associated protein lethal(2)03659	NV10688	LOC100120739
gene11369	0.173564	3.21407	1.03911	0.837661	1	mRNA	100120763	probable multidrug resistance-associated protein lethal(2)03659	NV10689	LOC100120763
gene1137	-0.19659	1.12718	0.609907	0.899707	1	mRNA	100115440	cuticular protein RR-1 family member 18	NV16251	LOC100115440
gene11370	0.505252	5.08282	12.1148	0.0325059	2	mRNA	100120811	multidrug resistance-associated protein 4-like	NV10690	LOC100120811
gene11371	0.00115325	3.66352	6.71205e-05	0.999429	1	mRNA	100120829	type 1 phosphatidylinositol 4%2C5-bisphosphate 4-phosphatase	NV10691	LOC100120829
gene11372	-0.249141	2.72584	1.73245	0.745092	1	mRNA	100120855	nuA4 complex subunit EAF3 homolog	NV10692	LOC100120855
gene11373	-0.0423425	4.6622	0.096319	0.97272	1	mRNA	100120879	serine/threonine-protein phosphatase PP1-beta catalytic subunit	NV10693	LOC100120879
gene11374	0.0280586	6.55809	0.0581685	0.978883	1	mRNA	100120906	uncharacterized LOC100120906	NV10694	LOC100120906
gene11375	0.0285397	6.5996	0.0441681	0.983015	1	mRNA	103316203	uncharacterized LOC103316203	NA	LOC103316203
gene11376	-0.10569	-1.45599	0.0319713	0.984721	1	mRNA	100677991	uncharacterized LOC100677991	NA	LOC100677991
gene11378	-0.193928	0.435979	0.360356	0.927756	1	mRNA	100120954	homeobox protein Nkx-2.1	NV10695	LOC100120954
gene11379	-0.114608	3.78937	0.646097	0.895476	1	mRNA	100121026	Golgi resident protein GCP60	NV10697	LOC100121026
gene1138	-0.221491	7.73369	4.63415	0.411329	1	mRNA	100115475	cuticular protein RR-1 family member 19	NV16252	LOC100115475
gene11380	-0.628497	-2.10641	0.556466	0.903139	1	mRNA	100121076	uncharacterized LOC100121076	NV10698	LOC100121076
gene11381	-0.0347411	5.93978	0.087307	0.975182	1	mRNA	100121100	V-type proton ATPase catalytic subunit A	NV10699	LOC100121100
gene11382	0.0167653	2.66684	0.00941386	0.990481	1	mRNA	100121128	upstream stimulatory factor 1	NV10700	LOC100121128
gene11383	-0.0728516	3.46047	0.16358	0.955299	1	mRNA	100121151	DNL-type zinc finger protein-like	NV10701	LOC100121151
gene11384	-0.040066	3.36677	0.0657114	0.978377	1	mRNA	100121173	docking protein 3	NV10702	LOC100121173
gene11387	0.524802	0.143124	2.22586	0.680267	1	mRNA	103316204	serine proteinase stubble-like	NA	LOC103316204
gene11388	0.203816	-0.24816	0.279982	0.943646	1	mRNA	100121240	serine proteinase stubble	NV10705	LOC100121240
gene1139	0.633467	0.504583	4.58636	0.413914	1	mRNA	100113598	cuticular protein RR-1 family member 20	NV16253	LOC100113598
gene11391	-0.104575	2.16669	0.24962	0.949485	1	mRNA	103316270	speckle-type POZ protein-like	NA	LOC103316270
gene11392	-0.0541827	4.29049	0.176906	0.954523	1	mRNA	100678317	selenocysteine insertion sequence-binding protein 2-like	NA	LOC100678317
gene11393	-0.0683297	5.89469	0.2127	0.954378	1	mRNA	100678346	flocculation protein FLO11	NA	LOC100678346
gene11394	-0.264118	3.9293	2.02049	0.707713	1	mRNA	100678455	CAX-interacting protein 4-like	NA	LOC100678455
gene11395	-0.267075	2.96945	2.21081	0.683479	1	mRNA	100121544	inhibitor of growth protein 3-like	NV10708	LOC100121544
gene11396	-0.208292	0.942797	0.587875	0.899707	1	mRNA	103315310	inhibitor of growth protein 3-like	NA	LOC103315310
gene11397	-0.142452	4.10821	1.0791	0.833078	1	mRNA	100113883	sideroflexin-2	NV10711	LOC100113883
gene11398	-0.203061	3.83146	1.73963	0.743742	1	mRNA	100678600	uncharacterized LOC100678600	NA	LOC100678600
gene11399	-0.382981	-1.52648	0.383393	0.926563	1	mRNA	100678633	uncharacterized LOC100678633	NA	LOC100678633
gene114	0.304948	2.61521	2.74545	0.62566	1	mRNA	100120972	fibroblast growth factor (acidic) intracellular binding protein	NV13939	LOC100120972
gene1140	-1.81367	-1.2307	9.31385	0.0989407	1	mRNA	100677876	uncharacterized LOC100677876	NA	LOC100677876
gene11400	-0.0612816	4.54312	0.201992	0.954378	1	mRNA	100678743	BRCA1-A complex subunit Abraxas-like	NA	LOC100678743
gene11401	0.164255	4.3768	1.29444	0.801515	1	mRNA	100121634	Hermansky-Pudlak syndrome 1 protein homolog	NV10712	LOC100121634
gene11403	0.121439	6.66511	1.11255	0.83	1	mRNA	100121683	hexokinase type 2-like	NV10713	LOC100121683
gene11404	0.00992613	2.52312	0.00280834	0.995693	1	mRNA	100121700	protein FAM160B1-like	NV10714	LOC100121700
gene11405	0.0337468	0.540713	0.0138611	0.987466	1	mRNA	100121719	uncharacterized LOC100121719	NV10715	LOC100121719
gene11406	-0.188612	4.75212	1.61762	0.760021	1	mRNA	100113917	max dimerization protein 1-like	NV10716	LOC100113917
gene11407	-0.0901355	3.32144	0.336855	0.931284	1	mRNA	100121756	uncharacterized LOC100121756	NV10717	LOC100121756
gene11408	-0.226355	-0.720278	0.267859	0.947074	1	mRNA	103316271	ankyrin-3-like	NA	LOC103316271
gene11409	0.120597	7.11103	1.2596	0.803156	1	mRNA	100121828	ABC transporter G family member 20	NV10718	LOC100121828
gene1141	-0.0927609	1.34088	0.131122	0.964437	1	mRNA	100115549	insulin-like growth factor-binding protein complex acid labile subunit	NV16254	LOC100115549
gene11410	-0.199864	4.45677	1.35415	0.797368	1	mRNA	100121846	ABC transporter G family member 23	NV10719	LOC100121846
gene11411	0.162188	1.87973	0.505851	0.907449	1	mRNA	100121863	exosome complex component CSL4	NV10721	LOC100121863
gene11418	0.193198	4.28616	1.64637	0.75766	1	mRNA	100121942	serine/threonine-protein kinase hippo-like	NV10722	LOC100121942
gene11419	0.0174533	1.5455	0.00643299	0.992816	1	mRNA	100121960	39S ribosomal protein L41%2C mitochondrial	NV10723	LOC100121960
gene1142	-0.147541	4.54727	1.40289	0.791402	1	mRNA	100115591	glucosidase 2 subunit beta	NV16255	LOC100115591
gene11420	0.515318	0.134826	1.84625	0.726348	1	mRNA	100121980	putative ATP-dependent RNA helicase DHX57	NV10724	LOC100121980
gene11421	0.00598174	2.71287	0.00117665	0.996488	1	mRNA	100122010	putative ATP-dependent RNA helicase DHX57	NV10725	LOC100122010
gene11422	-0.0461525	3.34774	0.0743718	0.976173	1	mRNA	100122023	A-kinase anchor protein 17A	NV10726	LOC100122023
gene11423	-1.00617	-2.16044	1.26538	0.802274	1	mRNA	100679466	aldose 1-epimerase-like	NA	LOC100679466
gene11424	-0.312128	4.82879	3.90149	0.486758	1	mRNA	100679358	uncharacterized LOC100679358	NA	LOC100679358
gene11425	0.181177	1.52964	0.669561	0.891915	1	mRNA	100679495	filamin-A-like	NA	LOC100679495
gene11426	-0.0619671	3.19023	0.156488	0.955308	1	mRNA	100122070	DENN domain-containing protein 1C	NV10727	LOC100122070
gene11427	0.0651456	4.68117	0.223543	0.95222	1	mRNA	100122086	valine--tRNA ligase	NV10728	LOC100122086
gene11428	0.246319	6.05623	4.18646	0.461219	1	ncRNA	103316208	uncharacterized LOC103316208	NA	LOC103316208
gene11429	-0.188416	2.74585	1.12034	0.827903	1	mRNA	100677831	uncharacterized LOC100677831	NA	LOC100677831
gene1143	0.035689	3.46575	0.0520536	0.980899	1	mRNA	103316545	vitellogenin-like	NA	LOC103316545
gene11430	0.0727376	1.17605	0.0751362	0.976173	1	mRNA	100677861	uncharacterized LOC100677861	NA	LOC100677861
gene11434	-0.034855	3.16803	0.0487378	0.981715	1	mRNA	100122133	1-phosphatidylinositol 3-phosphate 5-kinase	NV10729	LOC100122133
gene11435	-0.0423229	3.93015	0.0882987	0.975182	1	mRNA	100122147	UBA-like domain-containing protein 2	NV10730	LOC100122147
gene11436	-0.224598	1.37199	0.918281	0.854765	1	mRNA	103316209	DNA/RNA-binding protein KIN17	NA	LOC103316209
gene11437	-0.0522209	2.00124	0.0723872	0.976173	1	mRNA	100679852	uncharacterized LOC100679852	NA	LOC100679852
gene11438	0.173107	3.10431	1.23569	0.806667	1	mRNA	100122189	protein KRI1 homolog	NV10732	LOC100122189
gene1144	0.0486385	4.08038	0.0849246	0.975287	1	mRNA	100115760	AF4/FMR2 family member 4-like	NV16256	LOC100115760
gene11451	0.240685	2.99605	2.06133	0.704371	1	mRNA	100122289	probable beta-hexosaminidase fdl	NV10735	LOC100122289
gene11454	-0.840349	-1.23175	2.33341	0.661413	1	mRNA	100677961	uncharacterized LOC100677961	NA	LOC100677961
gene11455	-0.340677	4.03334	4.12457	0.469863	1	mRNA	100122324	poly(A) RNA polymerase gld-2 homolog A-like	NV10736	LOC100122324
gene11456	0.0906973	10.1278	0.773351	0.881075	1	mRNA	100113985	immediate early response 3-interacting protein 1	NV10737	LOC100113985
gene11457	-0.529839	0.585722	2.07537	0.701978	1	mRNA	100122340	loricrin	NV10738	LOC100122340
gene11458	0.0345019	8.25971	0.0533623	0.98029	1	mRNA	100678016	loricrin-like	NA	LOC100678016
gene11459	0.0118935	4.33038	0.00502316	0.994886	1	mRNA	100114015	lysozyme c-1-like	NV10739	LOC100114015
gene1146	-0.120264	-1.13332	0.0545145	0.98	1	mRNA	103316537	uncharacterized LOC103316537	NA	LOC103316537
gene11461	-0.356135	2.77925	3.25585	0.566355	1	mRNA	100680228	mediator of RNA polymerase II transcription subunit 15-like	NA	LOC100680228
gene11462	0.135576	4.34789	0.554418	0.903139	1	mRNA	100122415	uncharacterized LOC100122415	NV10741	LOC100122415
gene11464	0.558896	-0.918108	1.38559	0.794374	1	mRNA	100680299	uncharacterized LOC100680299	NA	LOC100680299
gene11466	-0.0621405	3.52358	0.178753	0.954523	1	mRNA	100680340	zinc finger protein 271-like	NA	LOC100680340
gene11467	-0.16613	1.48047	0.527746	0.904066	1	mRNA	100114086	alcohol dehydrogenase [NADP(+)]-like	NV10742	LOC100114086
gene11469	-0.0560261	4.58324	0.168058	0.955299	1	mRNA	100114121	protein l(2)37Cc	NV10743	LOC100114121
gene1147	0.0792695	6.90025	0.498527	0.90764	1	mRNA	100115847	putative oxidoreductase GLYR1 homolog	NV16257	LOC100115847
gene11470	-0.259822	0.45866	0.77027	0.881274	1	mRNA	100122488	myosin-VIIa	NV10744	LOC100122488
gene11471	0.274025	2.83548	2.17994	0.690059	1	mRNA	100122499	uncharacterized LOC100122499	NV10745	LOC100122499
gene11472	0.214813	2.39206	0.740565	0.88558	1	mRNA	100122522	vitellogenin-6-like	NV10746	LOC100122522
gene11473	0.00850684	3.24588	0.00234648	0.995897	1	mRNA	100114157	inosine triphosphate pyrophosphatase	NV10747	LOC100114157
gene11474	0.00615908	3.95591	0.00188343	0.996488	1	mRNA	100114199	26S proteasome non-ATPase regulatory subunit 7	NV10748	LOC100114199
gene11475	0.462711	-1.81315	0.428662	0.917585	1	mRNA	100122536	chaoptin	NV10749	LOC100122536
gene11477	-0.0603438	2.82753	0.117141	0.968498	1	mRNA	100122557	L-threonine 3-dehydrogenase%2C mitochondrial	NV10750	LOC100122557
gene11478	-0.0694053	2.62183	0.143066	0.959645	1	mRNA	103316213	DNA primase large subunit-like	NA	LOC103316213
gene11479	-0.256408	2.5734	1.63755	0.758302	1	mRNA	100122583	aurora kinase B	NV10752	LOC100122583
gene1148	0.0963285	4.32534	0.426111	0.918335	1	mRNA	100678635	leucine-rich repeat and immunoglobulin-like domain-containing nogo receptor-interacting protein 2	NA	LOC100678635
gene11480	0.0422932	2.68219	0.0595902	0.978749	1	mRNA	100114241	dihydropteridine reductase	NV10753	LOC100114241
gene11481	-0.220979	2.61562	1.55836	0.767465	1	mRNA	100122595	condensin complex subunit 1-like	NV10754	LOC100122595
gene11482	-0.0322162	4.95306	0.0595427	0.978749	1	mRNA	100122605	hypoxia up-regulated protein 1	NV10755	LOC100122605
gene11483	-0.0108984	2.08345	0.00230949	0.995922	1	mRNA	103316214	uncharacterized LOC103316214	NA	LOC103316214
gene11484	0.273567	1.33517	1.22628	0.807837	1	mRNA	100114276	N-alpha-acetyltransferase 38%2C NatC auxiliary subunit	NV10756	LOC100114276
gene11485	0.0231274	2.17782	0.0142904	0.987466	1	mRNA	100122630	vam6/Vps39-like protein	NV10757	LOC100122630
gene11486	-0.175723	6.05515	1.81001	0.732927	1	mRNA	100114310	spectrin beta chain	NV10758	LOC100114310
gene11487	-0.176284	5.77372	0.977566	0.844716	1	mRNA	100122642	sortilin-related receptor%2C L(DLR class) A repeats-containing-like	NV10759	LOC100122642
gene11488	1.43615	-2.09755	2.76933	0.625097	1	ncRNA	103316215	uncharacterized LOC103316215	NA	LOC103316215
gene11489	0.861607	0.633301	8.83611	0.118971	1	mRNA	100170395	mucin-like	NA	LOC100170395
gene1149	-0.306518	3.89836	4.6087	0.413093	1	mRNA	100113627	NEDD4 family-interacting protein 1-like	NV16258	LOC100113627
gene11492	1.59678	-2.0406	3.60119	0.516297	1	mRNA	100122676	uncharacterized LOC100122676	NV10760	LOC100122676
gene11497	1.25473	-2.16053	1.99581	0.710015	1	mRNA	100463037	odorant receptor 14	NA	LOC100463037
gene115	-0.0362808	4.17382	0.0729948	0.976173	1	mRNA	100120996	pyruvate dehydrogenase E1 component subunit beta%2C mitochondrial	NV13940	LOC100120996
gene11500	-0.257657	-1.23139	0.228181	0.951669	1	mRNA	100463040	odorant receptor 17	NV22372	LOC100463040
gene1151	-0.00662366	-0.434497	0.000282332	0.997916	1	mRNA	100115883	dynein beta chain%2C ciliary-like	NV16259	LOC100115883
gene11513	0.117639	-2.44871	0.012428	0.987466	1	pseudogene	100463204	NA	NA	LOC100463204
gene11516	0.0235106	1.07534	0.0080181	0.991901	1	pseudogene	100463206	NA	NA	LOC100463206
gene11517	0.0221191	0.72753	0.00494979	0.994886	1	mRNA	100678423	uncharacterized LOC100678423	NA	LOC100678423
gene11518	0.176255	5.11716	1.62077	0.759937	1	mRNA	100122795	uncharacterized LOC100122795	NV10762	LOC100122795
gene11519	-0.00818632	5.85063	0.00546664	0.994429	1	mRNA	100114338	casein kinase 1 alpha 1-like protein	NV10764	LOC100114338
gene1152	0.123473	-2.03623	0.024039	0.985822	1	ncRNA	103316539	uncharacterized LOC103316539	NA	LOC103316539
gene11520	0.220833	3.27274	1.69309	0.748757	1	mRNA	103316216	ATP synthase mitochondrial F1 complex assembly factor 1	NA	LOC103316216
gene11521	0.143569	1.24411	0.367616	0.927616	1	mRNA	100122820	methionine--tRNA ligase%2C mitochondrial	NV10766	LOC100122820
gene11522	0.0461632	-0.99989	0.00887991	0.991538	1	mRNA	100122833	dopamine receptor 1	NV10767	LOC100122833
gene11524	0.366921	-2.09475	0.196535	0.954378	1	mRNA	100122845	uncharacterized LOC100122845	NV10768	LOC100122845
gene11525	0.0526356	4.18726	0.140368	0.960636	1	mRNA	100678205	suppressor protein SRP40-like	NA	LOC100678205
gene11526	-0.173851	2.40991	0.920999	0.854626	1	mRNA	100122863	DDB1- and CUL4-associated factor 10-like	NV10769	LOC100122863
gene11527	0.674383	-2.15002	0.604497	0.899707	1	mRNA	100122887	protein Skeletor%2C isoforms B/C	NV10770	LOC100122887
gene11528	-0.0159712	1.26285	0.00443119	0.995309	1	mRNA	100678318	uncharacterized LOC100678318	NA	LOC100678318
gene1153	-0.492439	-1.49372	0.654503	0.894346	1	mRNA	100679931	IQ domain-containing protein D-like	NA	LOC100679931
gene11530	-0.725262	-1.62781	1.22796	0.807263	1	mRNA	100678654	formin-like protein 3	NA	LOC100678654
gene11531	-0.0501113	2.81611	0.0762072	0.976173	1	mRNA	100678486	uncharacterized LOC100678486	NA	LOC100678486
gene11533	0.168917	5.55299	0.347999	0.929916	1	mRNA	100678525	uncharacterized LOC100678525	NA	LOC100678525
gene11534	0.103826	1.3423	0.111714	0.968634	1	mRNA	100678684	uncharacterized LOC100678684	NA	LOC100678684
gene11535	-0.0651267	2.37679	0.0970055	0.972557	1	mRNA	100114409	charged multivesicular body protein 3	NV10772	LOC100114409
gene11536	-0.317593	2.4528	2.74983	0.62566	1	mRNA	100216473	THAP domain containing protein	NA	LOC100216473
gene11537	-0.132196	1.91782	0.307811	0.937291	1	mRNA	100122959	vacuolar protein sorting-associated protein 51 homolog	NV10773	LOC100122959
gene11538	-0.180182	-0.565569	0.18492	0.954523	1	ncRNA	100526370	nvi-miR-252	NA	LOC100526370
gene1154	-0.140963	2.94185	0.772015	0.881075	1	mRNA	100678818	myb-like protein X	NA	LOC100678818
gene11541	-0.0343391	4.71918	0.0658441	0.978377	1	mRNA	100122978	exportin-7	NV10774	LOC100122978
gene11542	-0.330444	3.97642	2.66011	0.637148	1	mRNA	100678685	serine/threonine-protein phosphatase 6 regulatory ankyrin repeat subunit B-like	NA	LOC100678685
gene11543	-0.128982	5.35454	1.04079	0.837661	1	mRNA	100122997	beta-TrCP	NV10775	LOC100122997
gene11544	-0.0292393	0.94897	0.0128429	0.987466	1	mRNA	100123004	phosphatidate phosphatase PPAPDC1B	NV10776	LOC100123004
gene11545	-0.00338123	4.09792	0.000606488	0.997018	1	mRNA	100123016	KAT8 regulatory NSL complex subunit 3	NV10777	LOC100123016
gene11546	-0.0557452	1.38687	0.0468712	0.981715	1	mRNA	100678908	crossover junction endonuclease EME1	NA	LOC100678908
gene11547	-0.000708831	3.63572	2.30939e-05	0.999429	1	mRNA	100123040	ras-related protein Rab-10	NV10778	LOC100123040
gene11548	0.039029	4.21571	0.0619828	0.978749	1	mRNA	100123052	protein lifeguard 1	NV10779	LOC100123052
gene11549	-0.151554	5.15639	1.35995	0.797022	1	mRNA	100123061	uncharacterized LOC100123061	NV10780	LOC100123061
gene1155	-0.487499	1.95173	5.67709	0.313074	1	mRNA	100216480	transmembrane protein 59-like	NA	LOC100216480
gene11550	0.0439861	2.30399	0.0505566	0.981534	1	mRNA	100123078	octopamine receptor beta-2R-like	NV10781	LOC100123078
gene11552	-0.241663	3.18189	1.49321	0.775309	1	mRNA	103316218	uncharacterized LOC103316218	NA	LOC103316218
gene11553	0.832323	-1.81117	1.36203	0.796825	1	mRNA	100123094	circumsporozoite protein-like	NV10782	LOC100123094
gene11555	-0.196983	2.43674	1.19236	0.814046	1	mRNA	100123114	BTB/POZ domain-containing protein KCTD9	NV10783	LOC100123114
gene11556	-0.26724	2.18879	1.88776	0.723023	1	mRNA	100123121	centrosomal protein of 162 kDa	NV10784	LOC100123121
gene11557	0.385702	0.418333	1.58978	0.761682	1	mRNA	103316279	zinc finger protein 85-like	NA	LOC103316279
gene11558	-0.137784	-0.642171	0.103629	0.970068	1	mRNA	100678795	zinc finger protein Xfin-like	NA	LOC100678795
gene11559	0.381897	-0.567116	0.862033	0.862645	1	mRNA	100678825	uncharacterized LOC100678825	NA	LOC100678825
gene1156	-0.114624	3.36677	0.494452	0.908267	1	mRNA	100678755	uncharacterized LOC100678755	NA	LOC100678755
gene11560	0.368736	0.777479	1.9159	0.719507	1	mRNA	100678895	zinc finger Y-chromosomal protein 2-like	NA	LOC100678895
gene11561	-0.213705	3.27352	1.29119	0.801515	1	mRNA	103316232	probable WRKY transcription factor 21	NA	LOC103316232
gene11562	-0.336014	-0.0666793	0.924197	0.854003	1	mRNA	103316280	PR domain zinc finger protein 5-like	NA	LOC103316280
gene11563	0.021572	0.841872	0.00642421	0.992816	1	mRNA	103316281	oocyte zinc finger protein XlCOF20-like	NA	LOC103316281
gene11564	0.128092	-1.81701	0.0330271	0.984615	1	mRNA	103316282	zinc finger protein 629-like	NA	LOC103316282
gene11565	0.0587944	0.548341	0.0401569	0.984131	1	mRNA	103316283	zinc finger protein 578-like	NA	LOC103316283
gene11566	-2.06817	-1.72011	7.36937	0.199526	1	mRNA	103316284	longitudinals lacking protein%2C isoforms A/B/D/L-like	NA	LOC103316284
gene11567	-0.0516934	0.701451	0.0352339	0.984615	1	mRNA	103316285	zinc finger protein 271-like	NA	LOC103316285
gene11568	-0.182215	2.74669	1.17822	0.817434	1	mRNA	103316231	putative leucine-rich repeat-containing protein DDB_G0290503	NA	LOC103316231
gene11569	-0.183278	1.54615	0.607014	0.899707	1	mRNA	100679304	proteoglycan 4-like	NA	LOC100679304
gene1157	-0.442546	3.7449	7.97173	0.169001	1	mRNA	100678880	probable GPI-anchored adhesin-like protein PGA55	NA	LOC100678880
gene11570	0.288981	-0.453944	0.518952	0.90581	1	mRNA	103316230	zinc finger protein 354B-like	NA	LOC103316230
gene11571	-0.162167	1.4444	0.408194	0.920942	1	mRNA	103316229	zinc finger protein 142-like	NA	LOC103316229
gene11572	-0.302712	-1.12845	0.338678	0.931284	1	mRNA	103316286	zinc finger protein 652-like	NA	LOC103316286
gene11573	-0.127657	0.99998	0.254011	0.948755	1	mRNA	100679598	zinc finger Y-chromosomal protein-like	NA	LOC100679598
gene11574	0.611206	-0.440439	2.34452	0.661413	1	mRNA	103316287	zinc finger protein 2-like	NA	LOC103316287
gene11575	-0.537414	1.31767	4.45668	0.429619	1	mRNA	103316288	zinc finger protein 260-like	NA	LOC103316288
gene11576	0.441637	-1.34659	0.613944	0.899659	1	mRNA	103316228	zinc finger X-chromosomal protein-like	NA	LOC103316228
gene11577	-0.184121	0.821281	0.470942	0.910581	1	ncRNA	103316227	uncharacterized LOC103316227	NA	LOC103316227
gene11578	0.12838	-0.374816	0.111685	0.968634	1	mRNA	103316289	zinc finger protein 271-like	NA	LOC103316289
gene11579	-0.793726	-2.23109	0.739977	0.88558	1	mRNA	103316226	zinc finger protein 555-like	NA	LOC103316226
gene1158	0.0340532	1.95551	0.0290491	0.984721	1	mRNA	100116072	gustatory receptor 3	NV16260	LOC100116072
gene11580	-0.141349	8.87904	1.47708	0.777734	1	mRNA	100123363	longitudinals lacking	NV10788	LOC100123363
gene11582	0.265311	1.32734	0.747259	0.885211	1	mRNA	100123340	venom acid phosphatase Acph-1-like	NV10787	LOC100123340
gene1159	-0.114277	4.31253	0.696077	0.889438	1	mRNA	100116110	myotubularin-related protein 4	NV16261	LOC100116110
gene11591	0.124013	-1.92474	0.0276474	0.985127	1	ncRNA	100679668	uncharacterized LOC100679668	NA	LOC100679668
gene11592	-0.0589961	2.68729	0.103392	0.970068	1	mRNA	100123373	protein bric-a-brac 2	NV10789	LOC100123373
gene11593	-0.299233	3.57701	2.76954	0.625097	1	mRNA	100123380	apoptosis-inducing factor 3-like	NV10790	LOC100123380
gene11594	-0.291987	2.79174	2.91671	0.608162	1	mRNA	100114446	histidine triad nucleotide-binding protein 3-like	NV10791	LOC100114446
gene11595	0.052356	4.1175	0.104729	0.969925	1	mRNA	100123385	mitochondrial enolase superfamily member 1-like	NV10792	LOC100123385
gene11596	-0.139595	2.89533	0.636786	0.895567	1	mRNA	100123394	p21-activated protein kinase-interacting protein 1-like	NV10793	LOC100123394
gene11597	0.00650397	5.52841	0.00251242	0.995868	1	mRNA	100123399	endothelin-converting enzyme 1-like	NV10794	LOC100123399
gene11598	0.160962	-0.116228	0.205878	0.954378	1	ncRNA	103316235	uncharacterized LOC103316235	NA	LOC103316235
gene11599	-0.101441	2.34849	0.308249	0.937244	1	mRNA	103316234	uncharacterized LOC103316234	NA	LOC103316234
gene116	0.266109	0.537546	0.828574	0.871355	1	mRNA	100121019	calcium-dependent secretion activator	NV13941	LOC100121019
gene1160	-0.144951	2.80087	0.780202	0.879282	1	mRNA	100116148	protein OPI10 homolog	NV16262	LOC100116148
gene11600	0.2027	2.6416	1.24767	0.805277	1	mRNA	100679886	zinc finger protein 556-like	NA	LOC100679886
gene11603	0.0462511	-1.18089	0.00760621	0.992339	1	mRNA	100123447	uncharacterized LOC100123447	NV10796	LOC100123447
gene11604	-0.305789	1.72179	1.77677	0.735914	1	mRNA	100680013	zinc finger protein 90 homolog	NA	LOC100680013
gene11605	0.486366	-0.884123	1.08153	0.832903	1	ncRNA	103316236	uncharacterized LOC103316236	NA	LOC103316236
gene11606	-0.480215	-1.12895	0.856556	0.863198	1	mRNA	103316291	RE1-silencing transcription factor-like	NA	LOC103316291
gene11607	-0.119889	3.09282	0.477406	0.910581	1	ncRNA	100680080	uncharacterized LOC100680080	NA	LOC100680080
gene11608	-0.18825	3.23957	0.945546	0.848713	1	mRNA	100680107	uncharacterized LOC100680107	NA	LOC100680107
gene1161	0.0313171	0.858972	0.0139128	0.987466	1	mRNA	100116178	NADH dehydrogenase [ubiquinone] complex I%2C assembly factor 7	NV16263	LOC100116178
gene11610	-0.154104	3.84276	0.997859	0.842459	1	ncRNA	100678966	uncharacterized LOC100678966	NA	LOC100678966
gene11613	-0.556348	0.117209	2.7707	0.625097	1	mRNA	100678994	RE1-silencing transcription factor B-like	NA	LOC100678994
gene11614	-1.00213	-0.55958	5.26435	0.355666	1	mRNA	100123483	dipeptidase 1-like	NV10797	LOC100123483
gene11616	-0.081217	5.31185	0.430887	0.916875	1	mRNA	100123489	nucleolin-like	NV10798	LOC100123489
gene11617	0.300861	-0.250572	0.657418	0.894134	1	mRNA	100679060	uncharacterized LOC100679060	NA	LOC100679060
gene11618	0.146267	3.6791	0.697604	0.889078	1	mRNA	100123504	uncharacterized LOC100123504	NV10799	LOC100123504
gene11619	0.16187	1.40725	0.480396	0.910581	1	mRNA	100679095	ribosome biogenesis protein TSR3 homolog	NA	LOC100679095
gene1162	0.0186577	4.87298	0.0241209	0.985822	1	mRNA	100116214	calcyphosin-like protein	NV16264	LOC100116214
gene11620	-0.280063	1.94592	1.91051	0.719993	1	mRNA	100123516	uncharacterized LOC100123516	NV10800	LOC100123516
gene11621	-0.0563818	3.86662	0.150465	0.9568	1	mRNA	100680323	probable GPI-anchored adhesin-like protein PGA55	NA	LOC100680323
gene11622	0.156555	1.80523	0.33184	0.932308	1	mRNA	103316241	pickpocket protein 28-like	NA	LOC103316241
gene11623	-0.0967165	4.93892	0.637247	0.895567	1	mRNA	100123537	zinc finger protein OZF-like	NV10802	LOC100123537
gene11624	-0.384346	-0.94238	0.637856	0.895567	1	mRNA	103316243	uncharacterized LOC103316243	NA	LOC103316243
gene11625	-0.00807553	1.01574	0.00101595	0.996488	1	mRNA	100679207	uncharacterized LOC100679207	NA	LOC100679207
gene11626	0.0018089	5.1058	0.000246443	0.997916	1	mRNA	100123565	transcription initiation protein SPT3 homolog	NV10805	LOC100123565
gene11627	-0.249374	2.17273	1.59421	0.761682	1	mRNA	100123552	uncharacterized LOC100123552	NV10803	LOC100123552
gene11628	-0.0437215	0.998591	0.0281918	0.985127	1	mRNA	100123557	WD repeat-containing protein 91	NV10804	LOC100123557
gene11629	0.0856696	5.0336	0.38029	0.926877	1	mRNA	100679269	zinc finger protein Xfin-like	NA	LOC100679269
gene11631	0.219028	0.991242	0.692356	0.890773	1	mRNA	100123584	proline synthase co-transcribed bacterial homolog protein	NV10806	LOC100123584
gene11632	0.113265	6.73737	0.663488	0.893288	1	mRNA	100123599	alcohol dehydrogenase [NADP(+)]-like	NV10807	LOC100123599
gene11633	-0.244651	3.02115	1.80753	0.732927	1	mRNA	100123604	zinc finger protein 585A-like	NV10808	LOC100123604
gene11634	-0.206041	0.525172	0.506265	0.907449	1	mRNA	100677980	uncharacterized LOC100677980	NA	LOC100677980
gene11636	-0.557499	-0.11098	2.41039	0.655464	1	mRNA	100123616	empty-spiracles-like protein	NV50030	LOC100123616
gene11637	-0.098001	0.0186355	0.0835022	0.975287	1	mRNA	103316294	F-box/LRR-repeat protein 2-like	NA	LOC103316294
gene11638	0.0569814	6.67437	0.19736	0.954378	1	mRNA	103316245	uncharacterized LOC103316245	NA	LOC103316245
gene11639	-0.100016	3.52784	0.344922	0.930625	1	mRNA	100678007	uncharacterized LOC100678007	NA	LOC100678007
gene11641	-0.010905	1.2382	0.00171873	0.996488	1	mRNA	100678036	uncharacterized LOC100678036	NA	LOC100678036
gene11642	-0.429088	-1.87408	0.343346	0.930937	1	mRNA	103316295	ankyrin-3-like	NA	LOC103316295
gene11643	0.635425	-0.571167	2.23037	0.679073	1	mRNA	103316296	speckle-type POZ protein A-like	NA	LOC103316296
gene11644	-0.44651	4.20654	10.785	0.0575818	1	mRNA	100114488	fumarylacetoacetate hydrolase domain-containing protein 2A	NV10811	LOC100114488
gene11645	-0.00466603	3.30037	0.000870787	0.996488	1	mRNA	100678189	39S ribosomal protein L35%2C mitochondrial	NA	LOC100678189
gene11646	0.0860401	6.42971	0.558126	0.903139	1	mRNA	100123668	putative mitochondrial inner membrane protein	NV10812	LOC100123668
gene11647	0.0996846	2.25076	0.256639	0.948296	1	mRNA	100678103	4-coumarate--CoA ligase 1-like	NA	LOC100678103
gene11648	-0.0283623	3.37294	0.0266743	0.985168	1	mRNA	100678217	lymphocyte antigen 6C2	NA	LOC100678217
gene11650	-0.116387	3.36095	0.532594	0.904048	1	mRNA	100114521	ubiquitin-like domain-containing CTD phosphatase 1	NV10814	LOC100114521
gene11651	-0.02044	3.31	0.0173199	0.986866	1	mRNA	100123681	transcriptional adapter 1-like	NV10815	LOC100123681
gene11652	-0.0243737	2.43146	0.0147139	0.987466	1	mRNA	100123683	phosphatidylinositide phosphatase SAC2	NV10816	LOC100123683
gene11653	0.801377	-0.942053	2.75856	0.625622	1	mRNA	103316297	uncharacterized LOC103316297	NA	LOC103316297
gene11654	-0.0298552	5.15245	0.0526967	0.980675	1	mRNA	100123688	actin-binding LIM protein 2-like	NV10817	LOC100123688
gene11655	0.0710292	5.39951	0.370556	0.927457	1	mRNA	100123692	26S proteasome non-ATPase regulatory subunit 2-like	NV10818	LOC100123692
gene11657	0.532206	1.99895	6.07763	0.282313	1	mRNA	100123697	facilitated trehalose transporter Tret1-like	NV10819	LOC100123697
gene11658	-0.0639574	6.25754	0.0768801	0.976173	1	mRNA	100123701	facilitated trehalose transporter Tret1-2 homolog	NV10820	LOC100123701
gene11659	0.174856	4.40519	0.525229	0.904066	1	mRNA	100123704	sugar transporter-like protein	NV10821	LOC100123704
gene1166	-0.11192	5.00146	0.634834	0.895567	1	mRNA	103316540	27 kDa hemolymph protein	NA	LOC103316540
gene11660	0.272181	3.23165	2.70548	0.631795	1	mRNA	100533175	protein star	NA	LOC100533175
gene11661	-0.300958	2.98082	2.74624	0.62566	1	mRNA	100123710	serine/threonine-protein kinase 32A	NV10822	LOC100123710
gene11662	0.0478786	3.66617	0.0953852	0.972999	1	mRNA	100123721	methenyltetrahydrofolate synthase domain-containing protein	NV10823	LOC100123721
gene11663	0.0520771	3.9528	0.121441	0.967105	1	mRNA	100123725	isocitrate dehydrogenase [NAD] subunit beta%2C mitochondrial	NV10824	LOC100123725
gene11664	0.19391	1.44891	0.730731	0.886927	1	mRNA	100123728	DNA helicase MCM8	NV10825	LOC100123728
gene11665	-0.00052887	0.0395827	2.15122e-06	0.999705	1	mRNA	100313521	alkB%2C alkylation repair homolog 7	NA	LOC100313521
gene11666	0.365176	3.57021	4.9917	0.373719	1	ncRNA	103316248	uncharacterized LOC103316248	NA	LOC103316248
gene11667	0.174603	1.62732	0.604372	0.899707	1	mRNA	100114556	39S ribosomal protein L51%2C mitochondrial	NV10826	LOC100114556
gene11668	-0.0552094	4.54048	0.166293	0.955299	1	mRNA	100123733	dipeptidyl peptidase 9	NV10827	LOC100123733
gene11669	0.01614	1.80507	0.00513743	0.994832	1	mRNA	100123736	RNA-binding protein Musashi homolog 2	NV10828	LOC100123736
gene1167	0.0403634	5.73439	0.0987499	0.972123	1	mRNA	100113669	interferon-related developmental regulator 1	NV16265	LOC100113669
gene11670	-0.412565	0.754878	2.2388	0.67864	1	mRNA	100123743	beta-sarcoglycan	NV10829	LOC100123743
gene11671	-0.071013	5.22955	0.352336	0.929182	1	mRNA	100123746	interleukin enhancer-binding factor 2	NV10830	LOC100123746
gene11672	0.0573155	0.8659	0.0451177	0.982199	1	mRNA	100123748	uncharacterized LOC100123748	NV10831	LOC100123748
gene11673	-0.181483	3.52255	1.29104	0.801515	1	mRNA	100123755	heat shock factor binding protein 1-like	NV10833	LOC100123755
gene11674	-0.247705	3.19074	2.07124	0.702473	1	mRNA	100123760	group XV phospholipase A2-like	NV10834	LOC100123760
gene11675	0.266581	2.41394	2.16901	0.692311	1	mRNA	100123763	TBC1 domain family member 20	NV10835	LOC100123763
gene11676	0.0224725	3.30849	0.0182797	0.986866	1	mRNA	100123765	probable glutamine--tRNA ligase	NV10836	LOC100123765
gene11677	-0.0128362	3.15648	0.00537029	0.994429	1	mRNA	100123767	BTB/POZ domain-containing protein At2g30600-like	NV10837	LOC100123767
gene11678	0.690422	-1.41247	1.39831	0.792048	1	mRNA	100123771	neuroligin 2	NV50031	LOC100123771
gene1168	0.0857512	1.75953	0.138544	0.961139	1	mRNA	100679131	uncharacterized LOC100679131	NA	LOC100679131
gene11680	-0.281325	3.88439	2.87101	0.613187	1	mRNA	100123775	mitochondrial sodium/hydrogen exchanger 9B2	NV50032	LOC100123775
gene11681	0.192504	-0.0639106	0.227574	0.951669	1	mRNA	100679521	G-protein coupled receptor Mth2-like	NA	LOC100679521
gene11682	-0.00731295	5.37332	0.0033596	0.995693	1	mRNA	100114594	growth hormone-inducible transmembrane protein-like	NV10838	LOC100114594
gene11683	0.243122	-1.32549	0.187232	0.954378	1	mRNA	100123784	charged multivesicular body protein 4b-like	NV10839	LOC100123784
gene11684	-0.19936	4.0308	2.2327	0.67864	1	mRNA	100123786	charged multivesicular body protein 4b-like	NV10840	LOC100123786
gene11685	-0.0111045	0.958411	0.00181401	0.996488	1	mRNA	100123788	pyruvate dehydrogenase phosphatase regulatory subunit%2C mitochondrial-like	NV10841	LOC100123788
gene11686	0.2962	0.197292	0.858407	0.862896	1	mRNA	100679270	uncharacterized LOC100679270	NA	LOC100679270
gene11687	-1.04637	-1.62494	2.46828	0.652799	1	mRNA	100123793	uncharacterized LOC100123793	NV10842	LOC100123793
gene11688	-0.144109	3.44477	0.864218	0.862645	1	mRNA	100123800	liprin-alpha-1	NV10843	LOC100123800
gene11689	0.124281	-2.16021	0.0208279	0.986033	1	mRNA	100123804	retinoid-inducible serine carboxypeptidase-like	NV10844	LOC100123804
gene1169	-0.0180688	0.989608	0.00493431	0.994886	1	mRNA	100679171	PAXIP1-associated glutamate-rich protein 1	NA	LOC100679171
gene11692	-0.0435027	2.23729	0.0447937	0.982499	1	mRNA	100114664	probable U3 small nucleolar RNA-associated protein 11	NV10847	LOC100114664
gene11693	0.602945	3.6107	4.00377	0.481495	1	mRNA	100123817	probable salivary secreted peptide	NV10848	LOC100123817
gene11694	0.481197	4.69036	5.50788	0.331089	1	mRNA	100123820	uncharacterized family 31 glucosidase KIAA1161	NV10849	LOC100123820
gene11695	0.865183	3.2102	17.0338	0.00381779	2	mRNA	100123822	centrosomal protein of 120 kDa-like	NV10850	LOC100123822
gene11697	-0.40966	1.58634	3.22999	0.57031	1	mRNA	103316300	retinoid-inducible serine carboxypeptidase-like	NA	LOC103316300
gene11698	-0.404255	1.11798	2.65205	0.638028	1	mRNA	100123826	probable palmitoyltransferase ZDHHC24	NV10853	LOC100123826
gene11699	0.0026098	4.51913	0.000403436	0.997018	1	mRNA	100123828	NEDD8-activating enzyme E1 regulatory subunit	NV10854	LOC100123828
gene117	0.171114	4.19161	0.964127	0.845541	1	mRNA	100121044	beta-1%2C3-galactosyltransferase 5-like	NV13942	LOC100121044
gene1170	0.225514	3.52739	1.87251	0.725061	1	mRNA	100116364	protein I'm not dead yet-like	NV16266	LOC100116364
gene11700	0.0273296	4.26806	0.0334063	0.984615	1	mRNA	100114702	probable small nuclear ribonucleoprotein Sm D1	NV10855	LOC100114702
gene11702	0.152392	2.95841	0.823179	0.872972	1	mRNA	100114742	neurocalcin homolog	NV10860	LOC100114742
gene11705	-0.355223	3.17576	5.08726	0.367896	1	pseudogene	100123833	NA	NV10857	LOC100123833
gene11706	-0.396282	4.18248	5.08192	0.368112	1	pseudogene	100123836	NA	NV10858	LOC100123836
gene11708	-0.0271058	3.02173	0.0277736	0.985127	1	mRNA	100123849	retinol dehydrogenase 14	NV10862	LOC100123849
gene1171	-0.194826	3.70207	1.9499	0.716205	1	mRNA	100679331	putative sodium-dependent multivitamin transporter	NA	LOC100679331
gene11710	-0.10657	4.06667	0.469162	0.910581	1	mRNA	100123855	dynactin subunit 1	NV10864	LOC100123855
gene11711	0.285943	4.64871	1.92552	0.719185	1	mRNA	100123862	putative tyramine receptor	NV50033	LOC100123862
gene11714	-0.0913449	2.64764	0.19502	0.954378	1	mRNA	100680229	uncharacterized LOC100680229	NA	LOC100680229
gene11715	-0.0694237	4.58289	0.294154	0.939206	1	mRNA	100123883	UDP-glucose:glycoprotein glucosyltransferase	NV10866	LOC100123883
gene11716	0.0476279	4.48953	0.110156	0.968634	1	mRNA	100114777	uncharacterized LOC100114777	NV10867	LOC100114777
gene11717	0.101382	5.48698	0.581785	0.899707	1	mRNA	100123888	zinc transporter 2-like	NV10868	LOC100123888
gene11718	0.0477537	3.28947	0.0823622	0.975287	1	mRNA	100123892	rho GTPase-activating protein 18	NV10869	LOC100123892
gene11719	-0.0159245	2.89627	0.00952987	0.990331	1	mRNA	100123895	immunoglobulin-binding protein 1	NV10870	LOC100123895
gene1172	-0.131168	2.00841	0.308158	0.937244	1	mRNA	100120721	cytochrome P450 4AB22	NV16410	LOC100120721
gene11720	0.170858	1.94817	0.689391	0.891058	1	mRNA	100679726	uncharacterized LOC100679726	NA	LOC100679726
gene11722	0.0817939	-0.550756	0.0396486	0.984131	1	mRNA	100123902	homeobox protein invected-like	NV10872	LOC100123902
gene11723	0.829593	-1.82051	1.35455	0.797368	1	mRNA	100123905	segmentation polarity homeobox protein engrailed-like	NV10873	LOC100123905
gene11725	-0.0609556	7.20426	0.325296	0.934375	1	mRNA	100114855	nascent polypeptide-associated complex subunit alpha	NV10875	LOC100114855
gene11726	-0.160407	3.13222	0.769384	0.881351	1	mRNA	100123913	protein lunapark-B	NV10876	LOC100123913
gene11727	0.290702	-1.76358	0.178406	0.954523	1	mRNA	100123916	probable malate dehydrogenase%2C mitochondrial	NV10877	LOC100123916
gene11728	-0.363937	0.837765	1.84761	0.726348	1	mRNA	100123918	CDK5 regulatory subunit-associated protein 1-like	NV10878	LOC100123918
gene11729	0.0696114	3.14428	0.191412	0.954378	1	ncRNA	103316251	uncharacterized LOC103316251	NA	LOC103316251
gene1173	0.407589	0.732793	2.18785	0.688878	1	mRNA	100120741	sodium-coupled monocarboxylate transporter 1-like	NV50297	LOC100120741
gene11730	-0.313588	4.36104	3.90285	0.486758	1	mRNA	100123920	condensin complex subunit 2-like	NV10879	LOC100123920
gene11731	-0.221225	2.8206	1.37238	0.796329	1	mRNA	100114895	mothers against decapentaplegic homolog 3	NV10880	LOC100114895
gene11732	-0.216264	4.61019	2.34996	0.661413	1	ncRNA	100123925	uncharacterized LOC100123925	NV10881	LOC100123925
gene11733	-0.00938128	4.33274	0.00532514	0.994429	1	mRNA	100123927	integrin beta-PS-like	NV10882	LOC100123927
gene11734	-0.433302	-0.889114	0.848699	0.865697	1	mRNA	103316302	serine/threonine-protein phosphatase 6 regulatory ankyrin repeat subunit B-like	NA	LOC103316302
gene11735	-0.079749	2.54928	0.204753	0.954378	1	mRNA	100123933	homeobox protein aristaless-like	NV10883	LOC100123933
gene11737	-0.258186	3.38782	2.8628	0.613527	1	mRNA	100123935	leucine-rich repeat and calponin homology domain-containing protein 1	NV10884	LOC100123935
gene11738	0.00844427	1.90515	0.00164948	0.996488	1	mRNA	100123938	protein bric-a-brac 2-like	NV10885	LOC100123938
gene11739	0.0147688	3.30775	0.00978098	0.989815	1	mRNA	100123941	prolyl 3-hydroxylase 2-like	NV10886	LOC100123941
gene1174	-1.24816	-1.86167	2.65174	0.638028	1	mRNA	100120766	45 kDa calcium-binding protein	NV16411	LOC100120766
gene11740	-0.215742	1.17421	0.808516	0.876784	1	mRNA	100677981	putative mediator of RNA polymerase II transcription subunit 26	NA	LOC100677981
gene11741	0.100101	5.55831	0.622713	0.898294	1	mRNA	100123952	uncharacterized LOC100123952	NV10888	LOC100123952
gene11742	-0.0293179	2.63	0.028326	0.984975	1	mRNA	100123949	cell division cycle protein 23 homolog	NV10887	LOC100123949
gene11743	-0.0834946	1.2804	0.124227	0.965196	1	mRNA	100123955	ATP-dependent RNA helicase SUV3 homolog%2C mitochondrial	NV10889	LOC100123955
gene11744	-0.104514	-0.273164	0.0770749	0.976173	1	mRNA	100123958	RNA pseudouridylate synthase domain-containing protein 1-like	NV10890	LOC100123958
gene11745	0.00243432	0.574081	7.44198e-05	0.999406	1	mRNA	100286827	X-ray repair cross complementing protein 3	NA	LOC100286827
gene11746	0.104087	3.35156	0.415438	0.92045	1	mRNA	100123963	G-box-binding factor	NV10891	LOC100123963
gene11747	0.906307	-0.695673	4.24191	0.452251	1	mRNA	100123966	probable uridine nucleosidase 1	NV10892	LOC100123966
gene11748	0.636228	4.61819	21.3803	0.000579093	2	mRNA	100123967	gram-negative bacteria binding protein 1-2	NV10893	LOC100123967
gene1175	-0.170999	-0.729808	0.149983	0.95709	1	mRNA	100313502	pigment dispersing hormone like receptor	NA	LOC100313502
gene11750	0.204595	3.57581	1.42137	0.786976	1	mRNA	100114944	uncharacterized LOC100114944	NV10894	LOC100114944
gene11751	-0.0790976	3.60089	0.248173	0.949485	1	mRNA	100123968	calcium-transporting ATPase type 2C member 1	NV50034	LOC100123968
gene11752	-0.105794	2.20908	0.253598	0.948849	1	mRNA	100123969	beta-arrestin-1	NV10895	LOC100123969
gene11753	-0.12639	4.22232	0.757042	0.883138	1	mRNA	100123971	adenylate kinase	NV10896	LOC100123971
gene11754	-0.0521021	0.909474	0.038675	0.984131	1	mRNA	100123972	WD repeat-containing protein 35	NV10897	LOC100123972
gene11755	0.0292444	2.37055	0.0194585	0.986459	1	mRNA	100123974	glypican-4	NV10898	LOC100123974
gene11756	-0.0312656	5.0204	0.069964	0.976963	1	mRNA	100114985	26S proteasome non-ATPase regulatory subunit 1	NV10900	LOC100114985
gene11757	-0.00569933	-0.18253	0.000256922	0.997916	1	mRNA	100115021	mitochondrial import inner membrane translocase subunit Tim9	NV10901	LOC100115021
gene11758	-0.119667	3.98534	0.619849	0.898294	1	mRNA	100123980	synaptojanin-1	NV10902	LOC100123980
gene11759	-0.589761	1.09614	5.68305	0.313074	1	mRNA	100123982	long-chain-fatty-acid--CoA ligase 1	NV10903	LOC100123982
gene1176	-0.0622824	2.31544	0.116286	0.968498	1	mRNA	103316632	alpha-latrocrustotoxin-Lt1a-like	NA	LOC103316632
gene11760	0.185886	2.87806	1.17969	0.817213	1	mRNA	100123985	spermidine synthase	NV10904	LOC100123985
gene11761	-0.0567325	2.24222	0.0953054	0.972999	1	mRNA	100123988	uncharacterized LOC100123988	NV10905	LOC100123988
gene11762	0.121909	0.765884	0.192067	0.954378	1	mRNA	100115051	ubiquinol-cytochrome c reductase%2C complex III subunit XI	NV10906	LOC100115051
gene11763	-0.21628	1.08464	0.714206	0.887566	1	mRNA	100123991	histone-lysine N-methyltransferase setd3	NV10907	LOC100123991
gene11764	0.171111	4.68147	1.68847	0.749734	1	mRNA	100123993	protein ERGIC-53	NV10908	LOC100123993
gene11765	0.00916997	2.50088	0.00220876	0.995922	1	mRNA	100115084	eukaryotic translation initiation factor 6	NV10909	LOC100115084
gene11766	-0.0592642	3.61004	0.172142	0.955128	1	mRNA	100123995	talin-2	NV50035	LOC100123995
gene11768	-0.0688718	3.30992	0.154261	0.955858	1	mRNA	100123997	putative transcription factor capicua	NV10910	LOC100123997
gene11769	-0.145869	2.73388	0.634819	0.895567	1	mRNA	100124000	vang-like protein 2-B	NV10911	LOC100124000
gene1177	0.272998	5.62425	3.31797	0.557149	1	mRNA	100120956	phytanoyl-CoA dioxygenase	NV16412	LOC100120956
gene11770	0.482453	1.5434	4.72532	0.400582	1	mRNA	100187595	HERPUD family member 2	NA	LOC100187595
gene11771	-0.143437	2.38529	0.636705	0.895567	1	mRNA	100124003	translocase of inner mitochondrial membrane 50 homolog (S. cerevisiae)	NV10912	LOC100124003
gene11772	-0.191592	1.15077	0.576043	0.899707	1	mRNA	100124004	L-aminoadipate-semialdehyde dehydrogenase-phosphopantetheinyl transferase	NV10913	LOC100124004
gene11773	0.0325059	3.10421	0.0412309	0.984131	1	mRNA	100115115	39S ribosomal protein L14%2C mitochondrial	NV10914	LOC100115115
gene11774	-0.171841	2.87272	1.01696	0.841591	1	mRNA	100124006	putative RNA exonuclease NEF-sp	NV10915	LOC100124006
gene11775	0.0673958	4.27598	0.241929	0.950447	1	mRNA	100115149	uncharacterized LOC100115149	NV10916	LOC100115149
gene11776	0.492518	-2.37361	0.243985	0.950447	1	mRNA	103315300	uncharacterized LOC103315300	NA	LOC103315300
gene11778	-0.0779221	3.77269	0.250353	0.949485	1	mRNA	100124008	ATP synthase%2C H+ transporting%2C mitochondrial F0 complex%2C subunit B1	NV10918	LOC100124008
gene11779	-0.356287	2.50376	3.92493	0.485155	1	mRNA	100124013	methyltransferase-like protein 5	NV10920	LOC100124013
gene1178	0.198319	3.44759	1.74516	0.743175	1	mRNA	100678207	dentin sialophosphoprotein-like	NA	LOC100678207
gene11780	-0.0713875	4.29185	0.220332	0.953595	1	mRNA	100124015	mitochondrial import receptor subunit TOM40 homolog 1	NV10921	LOC100124015
gene11781	0.12634	4.94052	0.979626	0.844716	1	mRNA	100124017	siderophore biosynthesis regulatory protein URBS1-like	NV10922	LOC100124017
gene11782	0.060486	2.83043	0.1157	0.968498	1	mRNA	100124018	uncharacterized LOC100124018	NV10923	LOC100124018
gene11783	0.118651	2.09211	0.207416	0.954378	1	mRNA	103316253	uncharacterized LOC103316253	NA	LOC103316253
gene11785	0.583964	2.65875	4.85879	0.389418	1	mRNA	100678700	uncharacterized LOC100678700	NA	LOC100678700
gene11786	-0.117206	3.81358	0.37295	0.927325	1	mRNA	100124020	putative mediator of RNA polymerase II transcription subunit 12	NV10924	LOC100124020
gene11788	0.132196	-1.80585	0.0351073	0.984615	1	mRNA	103316303	fatty acid synthase-like	NA	LOC103316303
gene11789	0.0810129	0.687915	0.0760679	0.976173	1	mRNA	103316304	fatty acid synthase-like	NA	LOC103316304
gene1179	0.111536	1.8375	0.276485	0.944092	1	mRNA	100678611	transcriptional protein SWT1	NA	LOC100678611
gene11790	0.56138	-0.350054	2.14437	0.69448	1	mRNA	103316305	fatty acid synthase-like	NA	LOC103316305
gene11791	0.538137	1.98919	4.10367	0.472626	1	mRNA	100124027	fatty acid synthase-like	NV10927	LOC100124027
gene11792	0.352442	3.93416	1.17506	0.817842	1	mRNA	100678737	fatty acid synthase-like	NA	LOC100678737
gene11793	0.24676	6.25489	1.88753	0.723023	1	mRNA	103316254	fatty acid synthase-like	NA	LOC103316254
gene11794	1.23562	0.241892	13.9467	0.0155542	2	mRNA	100124032	GATA-binding factor A-like	NV10928	LOC100124032
gene11795	0.0382126	7.68618	0.116462	0.968498	1	mRNA	100115182	myosin regulatory light chain 2	NV10929	LOC100115182
gene11797	0.300441	1.68112	1.92454	0.719185	1	mRNA	100678840	uncharacterized LOC100678840	NA	LOC100678840
gene11798	-0.255623	0.868072	0.932882	0.851983	1	mRNA	100678871	zinc finger protein 501-like	NA	LOC100678871
gene11799	0.432746	-0.737379	0.965362	0.845135	1	mRNA	103316306	zinc finger protein 366-like	NA	LOC103316306
gene1180	0.0180491	3.58372	0.0148788	0.987466	1	mRNA	100121005	uncharacterized LOC100121005	NV16413	LOC100121005
gene11800	-0.329093	4.14692	3.19639	0.572481	1	mRNA	100124037	uncharacterized LOC100124037	NV10931	LOC100124037
gene11801	0.126546	-1.71904	0.0358117	0.984615	1	mRNA	100677884	location of vulva defective 1	NA	LOC100677884
gene11802	-0.0377461	5.13861	0.105427	0.969577	1	mRNA	100124039	tumor protein D54	NV10932	LOC100124039
gene11803	0.392282	0.836082	1.99875	0.710015	1	pseudogene	103316256	NA	NA	LOC103316256
gene11804	0.421365	0.57572	1.98498	0.711672	1	mRNA	100124041	oxysterol-binding protein-related protein 2	NV10933	LOC100124041
gene11806	-0.114843	2.34741	0.332828	0.931916	1	mRNA	100115221	transcription initiation factor TFIID subunit 9-like	NV10934	LOC100115221
gene11807	-0.12204	-0.294015	0.0918774	0.974267	1	mRNA	103316258	UPF0468 protein C16orf80 homolog	NA	LOC103316258
gene11808	-0.233277	2.80408	1.94518	0.716205	1	mRNA	100679296	transcription initiation factor TFIID subunit 9-like	NA	LOC100679296
gene11809	-0.215961	3.46049	1.66612	0.754562	1	mRNA	100124046	tankyrase	NV10936	LOC100124046
gene1181	-0.132233	2.72667	0.631276	0.896908	1	mRNA	103315284	protein phosphatase methylesterase 1	NA	LOC103315284
gene11810	0.317819	6.1971	5.64658	0.316113	1	mRNA	100124048	protein phosphatase 1 regulatory subunit 3B-A-like	NV10937	LOC100124048
gene11811	0.411926	7.44402	10.7132	0.0583552	1	mRNA	100677916	serine protease snake-like	NA	LOC100677916
gene11812	0.244812	5.04679	1.6276	0.758302	1	mRNA	100124049	serine protease 142	NV10938	LOC100124049
gene11813	-0.0348379	5.5134	0.0724481	0.976173	1	mRNA	100115262	proteasome subunit alpha type-2	NV10939	LOC100115262
gene11814	0.0824543	2.19166	0.176519	0.954523	1	mRNA	100115296	tRNA pseudouridine synthase A%2C mitochondrial	NV10940	LOC100115296
gene11816	0.155772	5.17657	1.48376	0.776772	1	mRNA	100124053	limulus clotting factor C	NV10942	LOC100124053
gene11817	0.210733	3.14693	1.26484	0.802274	1	mRNA	100124054	charged multivesicular body protein 7	NV10943	LOC100124054
gene11818	0.0556145	6.0409	0.260461	0.948296	1	mRNA	100115333	peptidase (mitochondrial processing) beta	NV10944	LOC100115333
gene11819	0.314208	2.5585	2.87298	0.613187	1	mRNA	100124056	MOB kinase activator-like 3	NV10945	LOC100124056
gene1182	-0.0685339	1.37559	0.0909619	0.974267	1	mRNA	100121028	transcription elongation factor 1 homolog	NV16414	LOC100121028
gene11820	-0.166611	7.21483	1.91874	0.719507	1	mRNA	100124058	protein phosphatase PP2A 55 kDa regulatory subunit	NV10946	LOC100124058
gene11821	-0.021437	1.94466	0.0115679	0.987725	1	mRNA	100124059	tRNA pseudouridine synthase-like 1	NV10947	LOC100124059
gene11823	0.371152	2.01175	3.04138	0.598715	1	mRNA	100124062	acyl-CoA desaturase-like	NV10949	LOC100124062
gene11824	0.14844	4.46754	0.995432	0.842913	1	mRNA	100124064	protein TRC8 homolog	NV10950	LOC100124064
gene11825	-0.201625	2.99884	1.52454	0.772737	1	mRNA	100124066	formin-like protein 7	NV10951	LOC100124066
gene11827	0.40235	4.17686	2.16112	0.692485	1	mRNA	100679850	uncharacterized LOC100679850	NA	LOC100679850
gene11828	1.40837	-0.957896	7.6854	0.184164	1	mRNA	100124068	protein D2-like	NV10952	LOC100124068
gene11829	-0.055739	0.568479	0.0382967	0.984131	1	mRNA	100124069	RNA polymerase II 140kD subunit-like	NV10953	LOC100124069
gene1183	-0.315737	2.03962	2.48219	0.652799	1	mRNA	100679385	uncharacterized LOC100679385	NA	LOC100679385
gene11830	-0.00628683	1.55731	0.000657195	0.996991	1	mRNA	100124071	transmembrane protein 129	NV10954	LOC100124071
gene11832	1.29366	-2.37676	1.58356	0.763212	1	mRNA	100463006	gustatory receptor 13	NA	LOC100463006
gene11838	-0.091973	6.29121	0.68931	0.891058	1	mRNA	100115368	protein krasavietz	NV10955	LOC100115368
gene11839	-0.126783	1.57695	0.302653	0.938806	1	mRNA	100124073	serine--tRNA ligase%2C mitochondrial	NV10956	LOC100124073
gene1184	-0.192898	3.25902	1.38679	0.794374	1	mRNA	100121054	uncharacterized LOC100121054	NV16416	LOC100121054
gene11840	0.359226	-1.45731	0.370372	0.927457	1	ncRNA	103316260	uncharacterized LOC103316260	NA	LOC103316260
gene11841	-0.0126709	1.35134	0.00304727	0.995693	1	mRNA	100124075	probable G-protein coupled receptor 125	NV10957	LOC100124075
gene11842	-0.111008	0.480839	0.143865	0.959069	1	mRNA	100124077	peroxisomal N(1)-acetyl-spermine/spermidine oxidase-like	NV10958	LOC100124077
gene11845	0.4685	2.77134	5.7182	0.313074	1	mRNA	100124079	spermine oxidase-like	NV10959	LOC100124079
gene11847	0.504499	1.72409	4.80244	0.394234	1	mRNA	100680169	spermine oxidase-like	NA	LOC100680169
gene11848	0.266446	0.412735	0.782196	0.879282	1	mRNA	100124083	spermine oxidase-like	NV10961	LOC100124083
gene11849	0.164789	3.81799	0.937794	0.850978	1	mRNA	100124085	spermine oxidase-like	NV10962	LOC100124085
gene1185	-0.134527	3.23796	0.668568	0.891915	1	mRNA	100121078	sorting nexin-7-like	NV16417	LOC100121078
gene11850	-0.144182	1.63836	0.450666	0.914948	1	mRNA	100124087	spermine oxidase-like	NV10963	LOC100124087
gene11851	-0.383377	1.25863	2.64208	0.640057	1	mRNA	100680275	uncharacterized LOC100680275	NA	LOC100680275
gene11852	-0.183307	3.43513	1.27838	0.801515	1	mRNA	100124090	proteasome assembly chaperone 2	NV10964	LOC100124090
gene11853	0.00295481	3.02697	0.000341307	0.997256	1	mRNA	100115407	translocon-associated protein subunit delta	NV10965	LOC100115407
gene11854	-0.168903	3.29199	1.24414	0.805555	1	mRNA	100124091	erythroid differentiation-related factor 1	NV10966	LOC100124091
gene11855	0.931337	2.7364	23.0452	0.00025404	2	mRNA	100124092	retinal guanylyl cyclase 2-like	NV10967	LOC100124092
gene11857	0.998063	0.141639	9.09011	0.107909	1	mRNA	103316266	uncharacterized LOC103316266	NA	LOC103316266
gene11859	0.213464	0.819824	0.629644	0.897155	1	mRNA	100124093	uncharacterized LOC100124093	NV10968	LOC100124093
gene1186	0.0511422	2.61906	0.0856769	0.975287	1	mRNA	100121130	DNA-binding protein RFX2	NV16418	LOC100121130
gene11860	-0.0551331	6.93521	0.19152	0.954378	1	mRNA	100124095	upstream activation factor subunit spp27	NV10969	LOC100124095
gene11861	0.198084	3.38426	0.356624	0.928786	1	mRNA	100680525	hemolymph lipopolysaccharide-binding protein-like	NA	LOC100680525
gene11862	0.259418	0.397372	0.702843	0.888578	1	pseudogene	100677804	NA	NA	LOC100677804
gene11863	0.3484	2.94849	3.22684	0.570587	1	mRNA	100678279	mushroom body large-type Kenyon cell-specific protein 1	NA	LOC100678279
gene11864	-0.436448	0.284718	1.85706	0.726178	1	mRNA	100677928	uncharacterized LOC100677928	NA	LOC100677928
gene11865	0.106664	0.0670902	0.102198	0.970068	1	mRNA	100677860	RCC1 domain-containing protein 1	NA	LOC100677860
gene11866	-0.186176	0.301721	0.365443	0.927616	1	mRNA	100124101	ADP-ribosylation factor-like protein 3	NV10970	LOC100124101
gene11867	0.338009	3.50085	4.02513	0.481495	1	mRNA	100124103	uncharacterized LOC100124103	NV10971	LOC100124103
gene11868	-0.825823	-1.71411	1.43884	0.781591	1	mRNA	103316309	uncharacterized LOC103316309	NA	LOC103316309
gene11869	-0.293006	1.06961	1.38473	0.794374	1	mRNA	100124105	39S ribosomal protein L42%2C mitochondrial	NV10972	LOC100124105
gene1187	-0.020231	2.99414	0.0132739	0.987466	1	mRNA	100121153	traB domain-containing protein	NV16419	LOC100121153
gene11870	-0.13071	4.61124	0.790589	0.878553	1	mRNA	100124106	putative RNA-binding protein 15	NV10973	LOC100124106
gene11872	0.123209	-0.982615	0.0653769	0.978407	1	mRNA	100124110	protein D1-like	NV10975	LOC100124110
gene11873	0.0969506	4.16843	0.503063	0.90764	1	mRNA	100124111	protein D3-like	NV10976	LOC100124111
gene11874	-0.0506541	3.01388	0.0714034	0.976412	1	mRNA	100124113	ubiquitin-protein ligase E3C	NV10977	LOC100124113
gene11875	0.199007	1.55	0.838688	0.868753	1	mRNA	100124115	muskelin	NV10978	LOC100124115
gene11876	-0.394657	0.497803	1.80533	0.732927	1	mRNA	100301993	uncharacterized LOC100301993	NA	LOC100301993
gene11877	0.190593	0.329315	0.360536	0.927731	1	mRNA	100124117	PMS1 protein homolog 1	NV10979	LOC100124117
gene11878	0.234948	3.63078	2.16661	0.692315	1	mRNA	100124118	39S ribosomal protein L13%2C mitochondrial	NV10980	LOC100124118
gene11879	-0.0497543	3.72815	0.126846	0.964437	1	mRNA	100124119	leukotriene A-4 hydrolase	NV10981	LOC100124119
gene1188	-0.0800914	2.98522	0.256869	0.948296	1	mRNA	103316626	histone-lysine N-methyltransferase SETMAR	NA	LOC103316626
gene11880	0.219989	2.07575	1.30054	0.801515	1	mRNA	100124121	uncharacterized protein C18orf8	NV10982	LOC100124121
gene11881	0.0580482	0.578096	0.0413945	0.984131	1	mRNA	100124123	U4/U6.U5 tri-snRNP-associated protein 2-like	NV10983	LOC100124123
gene11882	0.089867	0.787501	0.106973	0.968634	1	mRNA	100124125	GTP-binding protein Di-Ras2	NV10984	LOC100124125
gene11884	1.03644	-2.22991	1.27674	0.801532	1	mRNA	103316311	ankyrin-3-like	NA	LOC103316311
gene11889	0.442662	5.76704	8.6681	0.128088	1	ncRNA	103316264	uncharacterized LOC103316264	NA	LOC103316264
gene1189	-0.0170714	4.12928	0.0139593	0.987466	1	mRNA	100121195	non-canonical poly(A) RNA polymerase PAPD5-like	NV16421	LOC100121195
gene11890	0.0501105	3.7472	0.113654	0.968634	1	mRNA	100115435	protein N-terminal asparagine amidohydrolase	NV10988	LOC100115435
gene11891	0.142382	-0.757646	0.101051	0.970232	1	pseudogene	100463249	NA	NA	LOC100463249
gene11893	0.848071	-1.4503	1.99412	0.710015	1	pseudogene	100463254	NA	NA	LOC100463254
gene11895	0.316625	2.58766	2.57079	0.648057	1	mRNA	100124136	zinc finger protein 436-like	NV10989	LOC100124136
gene11896	0.496639	3.63868	5.78057	0.30873	1	mRNA	100124137	lysosomal alpha-glucosidase-like	NV10990	LOC100124137
gene11897	0.0885614	2.45731	0.218103	0.953732	1	mRNA	100124139	cytosolic Fe-S cluster assembly factor NUBP1 homolog	NV10991	LOC100124139
gene11898	0.052223	4.74739	0.157555	0.955308	1	mRNA	100124141	tektin-3-like	NV10992	LOC100124141
gene11899	0.312582	2.75314	1.78157	0.735257	1	mRNA	100124142	cytochrome c oxidase assembly protein COX11%2C mitochondrial	NV10993	LOC100124142
gene119	0.0631032	4.1018	0.203989	0.954378	1	mRNA	100115905	DNA-directed RNA polymerases I%2C II%2C and III subunit RPABC1	NV13943	LOC100115905
gene1190	-0.0792753	3.40565	0.181038	0.954523	1	mRNA	100121219	N-acetylglucosamine-1-phosphotransferase subunits alpha/beta	NV16422	LOC100121219
gene11900	-0.0872987	0.283894	0.0773038	0.976173	1	mRNA	100678485	trichohyalin-like	NA	LOC100678485
gene11902	-0.162754	3.87398	1.3024	0.801486	1	mRNA	100124146	cytochrome P450 9e2	NV10995	LOC100124146
gene11903	-0.326149	3.55645	2.33785	0.661413	1	mRNA	100124147	cytochrome P450 9e2	NV10996	LOC100124147
gene11904	0.0950711	2.2287	0.251214	0.949387	1	mRNA	100124149	cytochrome P450 9e2	NV10997	LOC100124149
gene11905	-0.52902	0.0373525	2.37557	0.660584	1	mRNA	100124151	runt-related transcription factor 2-like	NV10998	LOC100124151
gene11906	0.0233894	-1.41416	0.00160268	0.996488	1	pseudogene	103316313	NA	NA	LOC103316313
gene11907	0.238855	0.740908	0.741688	0.88558	1	mRNA	100124154	peroxisomal (S)-2-hydroxy-acid oxidase-like	NV10999	LOC100124154
gene11908	-1.01476	-1.3903	2.92918	0.608162	1	mRNA	100124156	runt-related transcription factor 1-like	NV11000	LOC100124156
gene11909	-0.00875507	5.82352	0.0058607	0.99386	1	mRNA	100120450	5'-AMP-activated protein kinase catalytic subunit alpha-2	NV13517	LOC100120450
gene1191	0.205843	1.68326	0.960727	0.847293	1	mRNA	100121242	uncharacterized LOC100121242	NV16423	LOC100121242
gene11910	-0.0697684	3.96842	0.260011	0.948296	1	mRNA	100120423	testis-expressed sequence 2 protein	NV13516	LOC100120423
gene11911	0.114763	2.77721	0.443635	0.9164	1	mRNA	100119269	adapter molecule Crk	NV13518	LOC100119269
gene11912	-0.215341	3.70048	2.37782	0.660584	1	mRNA	100120475	SH3 domain-binding protein 1-like	NV13519	LOC100120475
gene11913	0.0225337	6.23721	0.0409072	0.984131	1	mRNA	103318193	acyl-CoA-binding domain-containing protein 6-like	NA	LOC103318193
gene11914	0.763567	-1.70367	1.2749	0.801971	1	mRNA	103318192	glycine-rich RNA-binding protein 4%2C mitochondrial-like	NA	LOC103318192
gene11915	-0.00813849	4.2254	0.00348998	0.995693	1	mRNA	100120525	methyltransferase-like protein 23	NV13521	LOC100120525
gene11916	-0.187207	3.38931	1.50457	0.773977	1	mRNA	100120550	NAD-dependent protein deacetylase sirtuin-7	NV13522	LOC100120550
gene11917	0.0743537	2.39547	0.1111	0.968634	1	mRNA	100678156	caskin-1	NA	LOC100678156
gene11918	-0.381048	0.58032	1.6931	0.748757	1	mRNA	100679559	uncharacterized LOC100679559	NA	LOC100679559
gene11919	0.14232	0.407507	0.211587	0.954378	1	mRNA	100120626	asparagine synthetase domain-containing protein 1	NV13523	LOC100120626
gene1192	-0.0407147	6.49842	0.0911139	0.974267	1	mRNA	100120485	probable citrate synthase 2%2C mitochondrial	NV16424	LOC100120485
gene11920	-0.305914	2.19439	2.38047	0.660584	1	mRNA	103318194	malate synthase-like	NA	LOC103318194
gene11921	0.308025	4.32795	3.71708	0.510393	1	mRNA	100120671	WAS protein family homolog 1	NV13525	LOC100120671
gene11922	0.495099	4.90597	6.96501	0.220781	1	mRNA	100120698	congested-like trachea protein	NV13526	LOC100120698
gene11923	0.147363	3.04271	0.724217	0.887566	1	mRNA	103318195	leucine-rich repeat-containing protein 15-like	NA	LOC103318195
gene11924	-0.0389801	3.41856	0.0552139	0.979947	1	mRNA	100120729	apyrase	NV13527	LOC100120729
gene11926	-0.646249	-0.453997	2.58262	0.646881	1	mRNA	100120754	tetratricopeptide repeat protein 39C-like	NV13528	LOC100120754
gene11927	0.161521	0.119218	0.243051	0.950447	1	mRNA	100120801	voltage-dependent T-type calcium channel subunit alpha-1G	NV13530	LOC100120801
gene11928	-0.210559	3.14387	1.80145	0.732927	1	mRNA	100120821	spermatogenesis-associated protein 20	NV13531	LOC100120821
gene11929	-0.2577	0.615808	0.814911	0.875347	1	mRNA	100120844	protein BRICK1	NV13532	LOC100120844
gene1193	-0.0567633	2.83947	0.107284	0.968634	1	mRNA	100121263	ADP-ribosylation factor-like protein 5B	NV16425	LOC100121263
gene11930	-0.152776	2.53095	0.533088	0.903932	1	mRNA	100119331	uncharacterized LOC100119331	NV13533	LOC100119331
gene11931	0.251033	1.15917	1.04009	0.837661	1	mRNA	100119306	uncharacterized LOC100119306	NV13534	LOC100119306
gene11932	-0.109272	4.37978	0.697441	0.889078	1	mRNA	100120871	farnesyl pyrophosphate synthase	NV13535	LOC100120871
gene11933	0.0973154	2.94218	0.350831	0.929214	1	mRNA	103318196	probable RNA-binding protein CG14230	NA	LOC103318196
gene11934	-0.19545	-0.666139	0.204998	0.954378	1	mRNA	100119367	guanine nucleotide-binding protein subunit gamma-e	NV13537	LOC100119367
gene11935	0.0908208	-0.241655	0.0609367	0.978749	1	mRNA	100120921	probable chitinase 3	NV13538	LOC100120921
gene11936	0.105625	0.636374	0.139099	0.960881	1	mRNA	100120945	chaoptin-like	NV13539	LOC100120945
gene11938	0.357996	-1.36916	0.392041	0.924505	1	mRNA	100121018	NADPH oxidase 5	NV50149	LOC100121018
gene11939	-0.0325331	2.3182	0.0316686	0.984721	1	mRNA	100121043	diacylglycerol kinase epsilon	NV13540	LOC100121043
gene1194	0.363723	5.86124	9.36076	0.0987789	1	mRNA	100120510	6-phosphogluconate dehydrogenase%2C decarboxylating	NV16426	LOC100120510
gene11940	-0.0249261	2.75927	0.0226271	0.985822	1	mRNA	100121067	tetratricopeptide repeat domain 37	NV13541	LOC100121067
gene11941	0.0139326	2.25435	0.0047321	0.995116	1	mRNA	100121091	pentatricopeptide repeat-containing protein 2%2C mitochondrial-like	NV13542	LOC100121091
gene11942	-0.359044	1.07714	1.94895	0.716205	1	mRNA	100679070	uncharacterized LOC100679070	NA	LOC100679070
gene11943	-0.0260753	5.40892	0.049426	0.981715	1	mRNA	100121141	CCR4-NOT transcription complex subunit 2	NV13543	LOC100121141
gene11944	-0.110108	3.159	0.390254	0.925506	1	mRNA	100679530	uncharacterized LOC100679530	NA	LOC100679530
gene11946	-0.224467	5.0424	3.1857	0.57464	1	mRNA	100121209	ubiquitin carboxyl-terminal hydrolase 36	NV13544	LOC100121209
gene11947	-0.176914	3.10282	1.27809	0.801515	1	mRNA	100121255	vacuolar protein sorting-associated protein 8 homolog	NV13545	LOC100121255
gene11948	0.0707821	4.86607	0.297759	0.939029	1	mRNA	100121271	ATPase family AAA domain-containing protein 3	NV13546	LOC100121271
gene11949	-0.151792	3.15489	0.927906	0.85328	1	mRNA	100121294	S-phase kinase-associated protein 2	NV13547	LOC100121294
gene1195	0.0159761	3.60585	0.0112922	0.98795	1	mRNA	100121282	RNA-binding protein 45	NV16427	LOC100121282
gene11950	0.119415	-2.4512	0.0127661	0.987466	1	pseudogene	100119440	NA	NV50150	LOC100119440
gene11954	-0.0589339	2.77673	0.103392	0.970068	1	mRNA	100121350	DNA-directed RNA polymerases I%2C II%2C and III subunit RPABC2	NV13551	LOC100121350
gene11955	0.0644796	6.71335	0.303531	0.938806	1	mRNA	100119473	tyrosine--tRNA ligase%2C cytoplasmic	NV13552	LOC100119473
gene11956	-0.133228	0.210925	0.173673	0.955128	1	mRNA	100121370	bridging integrator 3-like	NV13553	LOC100121370
gene11957	0.237762	4.71746	2.49294	0.652799	1	mRNA	100678553	uncharacterized LOC100678553	NA	LOC100678553
gene11958	-0.0740282	5.91324	0.444924	0.91596	1	mRNA	100121389	leupaxin-like	NV50151	LOC100121389
gene11959	-0.0605796	4.55806	0.204505	0.954378	1	mRNA	100119503	peptidyl-prolyl cis-trans isomerase-like 2	NV13554	LOC100119503
gene1196	0.19029	3.72828	1.34363	0.797806	1	ncRNA	103316627	uncharacterized LOC103316627	NA	LOC103316627
gene11960	-0.0549805	4.48922	0.190796	0.954378	1	mRNA	100121406	ubiquitin-conjugating enzyme E2-24 kDa	NV13555	LOC100121406
gene11961	-0.272902	3.24744	2.29759	0.66804	1	mRNA	100121424	CD63 antigen-like	NV13556	LOC100121424
gene11962	0.167943	4.14948	0.855197	0.863358	1	mRNA	100121443	CD63 antigen	NV13557	LOC100121443
gene11964	0.0326944	5.31493	0.0471106	0.981715	1	mRNA	100121462	CD63 antigen-like	NV13558	LOC100121462
gene11965	0.142864	5.60699	1.05321	0.837024	1	mRNA	100121480	alpha-ketoglutarate-dependent dioxygenase alkB homolog 4	NV13559	LOC100121480
gene11967	-0.197161	3.07246	1.51975	0.772737	1	mRNA	100121515	nuclear pore complex protein Nup155	NV13560	LOC100121515
gene11968	0.0486717	3.64488	0.0833653	0.975287	1	mRNA	100121537	protein lifeguard 4-like	NV13561	LOC100121537
gene11969	0.0418114	6.39722	0.128879	0.964437	1	mRNA	100119535	60S ribosomal protein L26	NV13562	LOC100119535
gene1197	-0.233109	4.76665	2.61466	0.642949	1	mRNA	100121302	period circadian protein	NV16428	LOC100121302
gene11970	-0.0165139	2.16048	0.00764198	0.992339	1	mRNA	103315326	mediator of RNA polymerase II transcription subunit 15-like	NA	LOC103315326
gene11971	0.0936312	2.31014	0.257706	0.948296	1	mRNA	100121572	mediator of RNA polymerase II transcription subunit 15-like	NV13564	LOC100121572
gene11972	0.150231	2.05987	0.0885753	0.975182	1	mRNA	100121589	peptidoglycan recognition protein 1-like	NV13565	LOC100121589
gene11973	0.606316	5.31686	2.47864	0.652799	1	mRNA	100121609	peptidoglycan-recognition protein SC2-like	NV13566	LOC100121609
gene11974	0.586443	2.28565	4.02926	0.480968	1	mRNA	100119572	uncharacterized LOC100119572	NV13567	LOC100119572
gene11975	-0.185993	0.345667	0.236338	0.950757	1	mRNA	100121644	uncharacterized LOC100121644	NV13569	LOC100121644
gene11976	0.149584	0.0535018	0.200258	0.954378	1	mRNA	103315327	calponin homology domain-containing protein DDB_G0272472	NA	LOC103315327
gene11977	-0.1606	7.16636	1.48492	0.776772	1	mRNA	100119612	tubulin alpha-1 chain-like	NV13570	LOC100119612
gene11979	-0.0589342	4.33054	0.165044	0.955299	1	mRNA	100121712	probable cation-transporting ATPase 13A3	NV13572	LOC100121712
gene1198	0.0223114	6.80567	0.021518	0.985822	1	mRNA	100121321	tyrosine-protein phosphatase non-receptor type 5-like	NV16429	LOC100121321
gene11980	0.0595486	2.29015	0.101434	0.970068	1	mRNA	100121728	testis-expressed sequence 10 protein homolog	NV13573	LOC100121728
gene11981	-0.219036	3.71062	2.27374	0.671881	1	mRNA	100121749	ATP-binding cassette sub-family B member 6%2C mitochondrial	NV13574	LOC100121749
gene11982	-0.540003	1.93676	6.37825	0.259966	1	mRNA	100121769	serine/threonine-protein kinase 16	NV13575	LOC100121769
gene11983	0.466616	6.39228	12.628	0.0263103	2	mRNA	100119651	ATP-citrate synthase	NV13576	LOC100119651
gene11984	-0.0581044	1.32419	0.0620485	0.978749	1	mRNA	100679153	cell cycle checkpoint protein RAD17	NA	LOC100679153
gene11985	0.198709	6.5336	2.17116	0.692311	1	mRNA	100121805	cytochrome P450 reductase	NV13577	LOC100121805
gene11986	1.40875	-1.29885	6.0076	0.291756	1	mRNA	103315339	ras-related protein Rab-36-like	NA	LOC103315339
gene11987	-0.00827451	7.96262	0.00616405	0.99319	1	mRNA	100119686	60S ribosomal protein L23a	NV13579	LOC100119686
gene11988	-0.00940876	3.7979	0.00422892	0.995453	1	mRNA	100121841	pre-mRNA-splicing factor ATP-dependent RNA helicase PRP16	NV13580	LOC100121841
gene11989	-0.0435893	3.29589	0.0871878	0.975182	1	mRNA	103315328	phosphatidylinositol 4-kinase type 2-alpha	NA	LOC103315328
gene1199	-0.0107249	0.784301	0.0016236	0.996488	1	mRNA	100679839	transcriptional regulator ATRX homolog	NA	LOC100679839
gene11990	0.156917	2.44978	0.415389	0.92045	1	mRNA	100216322	uncharacterized LOC100216322	NA	LOC100216322
gene11991	-0.0257681	4.78833	0.0298317	0.984721	1	mRNA	100121885	signal transducer and activator of transcription 5B	NV13582	LOC100121885
gene11992	-0.133298	1.03845	0.285518	0.942908	1	mRNA	100121904	major facilitator superfamily domain-containing protein 10	NV13583	LOC100121904
gene11994	-0.0209248	4.67978	0.0273627	0.985127	1	mRNA	100121935	protein PTCD3 homolog%2C mitochondrial	NV13584	LOC100121935
gene11995	-0.535056	-0.133213	2.0972	0.69892	1	mRNA	100121953	uncharacterized LOC100121953	NV13585	LOC100121953
gene11996	-0.0524992	5.07109	0.204745	0.954378	1	mRNA	100121971	SWI/SNF complex subunit SMARCC2	NV13586	LOC100121971
gene11997	-0.0410622	6.39019	0.144696	0.958861	1	mRNA	100119718	GTP-binding protein SAR1	NV13587	LOC100119718
gene11998	0.26423	4.39447	3.21177	0.571062	1	mRNA	100121990	3-hydroxyisobutyryl-CoA hydrolase%2C mitochondrial	NV13588	LOC100121990
gene11999	0.0925039	6.60293	0.801341	0.878068	1	mRNA	100122005	eukaryotic peptide chain release factor GTP-binding subunit ERF3A	NV13589	LOC100122005
gene12	-0.159766	2.60842	0.840667	0.868452	1	mRNA	100117870	protein CLEC16A	NV50163	LOC100117870
gene120	0.110093	7.30217	0.897473	0.858218	1	mRNA	100115944	protein enhancer of sevenless 2B	NV13944	LOC100115944
gene1200	-0.403518	5.74827	9.69387	0.0877553	1	mRNA	100120535	D-arabinitol dehydrogenase 1-like	NV16430	LOC100120535
gene12000	0.047575	2.46105	0.0612573	0.978749	1	mRNA	100122019	sorting nexin-14-like	NV13590	LOC100122019
gene12001	-0.27446	4.58969	2.46487	0.652799	1	mRNA	100122035	facilitated trehalose transporter Tret1-2 homolog	NV13591	LOC100122035
gene12002	1.22724	5.45397	60.4189	5.23151e-12	2	ncRNA	103315329	uncharacterized LOC103315329	NA	LOC103315329
gene12003	-0.861307	0.0336999	2.4056	0.65603	1	mRNA	100122051	facilitated trehalose transporter Tret1-like	NV13592	LOC100122051
gene12004	1.24517	4.50642	81.4465	2.18422e-16	2	mRNA	100679625	protein enabled homolog	NA	LOC100679625
gene12006	0.00457015	0.394369	0.000228297	0.997916	1	mRNA	100122082	toll-like receptor 7	NV50152	LOC100122082
gene12007	-0.0369489	3.39461	0.0615928	0.978749	1	mRNA	100122098	GPI mannosyltransferase 1	NV13593	LOC100122098
gene12008	-0.4992	-1.72712	0.54112	0.903837	1	mRNA	100122141	irregular chiasm C-roughest protein-like	NV50153	LOC100122141
gene12009	0.128346	1.57992	0.355522	0.928786	1	mRNA	100679701	seipin	NA	LOC100679701
gene1201	0.0451566	4.41909	0.110415	0.968634	1	mRNA	100121356	lachesin	NV16431	LOC100121356
gene12010	-0.15115	1.34334	0.391001	0.925159	1	mRNA	100122157	synaptogyrin-2	NV13594	LOC100122157
gene12011	-0.2401	1.44258	1.14385	0.821268	1	mRNA	100122170	DCN1-like protein 3	NV13595	LOC100122170
gene12012	0.0338567	1.80435	0.0243069	0.985822	1	mRNA	100122182	slowpoke	NV50154	LOC100122182
gene12013	0.0016384	1.25391	4.59474e-05	0.999429	1	mRNA	100122199	uncharacterized LOC100122199	NV13596	LOC100122199
gene12014	0.258442	5.82797	2.51359	0.652799	1	mRNA	100122240	lipid storage droplet 2	NV13599	LOC100122240
gene12015	-0.282698	2.61469	2.46872	0.652799	1	mRNA	100122254	set1/Ash2 histone methyltransferase complex subunit ASH2	NV13600	LOC100122254
gene12016	-0.00874718	4.2319	0.00328716	0.995693	1	mRNA	100122269	bolA-like protein DDB_G0274169	NV13601	LOC100122269
gene12017	0.00593665	4.94234	0.00203566	0.996417	1	mRNA	100679976	uncharacterized LOC100679976	NA	LOC100679976
gene12018	-0.065636	4.45077	0.22051	0.953595	1	mRNA	100122298	GTPase-activating protein and VPS9 domain-containing protein 1	NV13602	LOC100122298
gene12019	0.00529206	6.59878	0.00221098	0.995922	1	mRNA	100119746	calmodulin	NV13603	LOC100119746
gene1202	0.191797	3.22242	1.39585	0.792356	1	mRNA	100121414	anoctamin-4	NV16432	LOC100121414
gene12020	-0.739394	0.591065	5.96625	0.292636	1	mRNA	100679179	uncharacterized LOC100679179	NA	LOC100679179
gene12021	0.411283	-1.27914	0.571383	0.901624	1	mRNA	100122318	uncharacterized LOC100122318	NV13604	LOC100122318
gene12022	-0.106959	3.84106	0.568637	0.901624	1	mRNA	100122335	protein zyg-11 homolog B	NV13605	LOC100122335
gene12023	0.0443159	2.24644	0.0450786	0.982199	1	mRNA	100122348	solute carrier family 26 member 6-like	NV13606	LOC100122348
gene12024	-0.0776824	3.81045	0.241552	0.950447	1	mRNA	100122364	U1 small nuclear ribonucleoprotein A	NV13607	LOC100122364
gene12025	0.0677032	2.49954	0.126706	0.964437	1	mRNA	100122380	rho guanine nucleotide exchange factor 3-like	NV13608	LOC100122380
gene12026	-0.0715546	2.8049	0.159913	0.955308	1	mRNA	100122395	N6-adenosine-methyltransferase subunit METTL3	NV13609	LOC100122395
gene12027	0.107091	1.27182	0.204046	0.954378	1	mRNA	100122410	protein-cysteine N-palmitoyltransferase porcupine	NV13610	LOC100122410
gene12028	-0.0483119	3.08093	0.0876623	0.975182	1	mRNA	100122437	dual specificity protein phosphatase CDC14A-like	NV13611	LOC100122437
gene12029	-0.124378	5.42669	0.969777	0.844716	1	mRNA	100122448	probable E3 ubiquitin-protein ligase makorin-1	NV13612	LOC100122448
gene1203	-0.0121377	3.5818	0.0069341	0.992744	1	mRNA	100121433	protein son of sevenless	NV50299	LOC100121433
gene12030	0.501126	1.79737	5.76207	0.310372	1	mRNA	100680385	transcription factor mef2A	NA	LOC100680385
gene12031	-0.121351	4.84016	1.01386	0.84177	1	mRNA	100680442	uncharacterized LOC100680442	NA	LOC100680442
gene12032	0.147737	6.90219	0.514252	0.906749	1	mRNA	100122505	antichymotrypsin-2	NV13613	LOC100122505
gene12034	1.00251	-2.44928	0.869158	0.862645	1	mRNA	103315332	uncharacterized LOC103315332	NA	LOC103315332
gene12035	0.46875	4.80808	5.22519	0.355775	1	mRNA	100122544	leukocyte elastase inhibitor	NV13614	LOC100122544
gene12036	0.275569	-1.67261	0.177456	0.954523	1	mRNA	100679327	serpin B6-like	NA	LOC100679327
gene12037	0.262417	4.49857	3.22827	0.5705	1	mRNA	100122566	EKC/KEOPS complex subunit Tprkb-like	NV13615	LOC100122566
gene12038	0.098103	8.00379	0.709417	0.888451	1	mRNA	100122578	nuclear protein localization protein 4 homolog	NV13616	LOC100122578
gene12039	-0.0780684	5.56818	0.464914	0.910581	1	mRNA	100119773	mediator of RNA polymerase II transcription subunit 15	NV13617	LOC100119773
gene1204	0.283417	-0.912744	0.359491	0.927834	1	pseudogene	100121470	NA	NV16433	LOC100121470
gene12040	0.205698	4.2213	2.42707	0.652799	1	mRNA	100122591	uncharacterized LOC100122591	NV13618	LOC100122591
gene12041	0.200808	5.67129	1.10061	0.832089	1	mRNA	100122602	sodium-independent sulfate anion transporter-like	NV13619	LOC100122602
gene12042	0.0823206	5.07675	0.314531	0.936379	1	mRNA	100678274	uncharacterized LOC100678274	NA	LOC100678274
gene1205	0.119816	1.10942	0.216209	0.953732	1	mRNA	100121489	sodium-coupled monocarboxylate transporter 1-like	NV16434	LOC100121489
gene12059	0.365449	-2.10284	0.195219	0.954378	1	mRNA	100122736	uncharacterized LOC100122736	NV13635	LOC100122736
gene1206	0.0012952	4.90193	0.000110472	0.998856	1	mRNA	100120560	proteasome subunit beta type-6	NV16435	LOC100120560
gene12060	-0.0848902	4.95302	0.471487	0.910581	1	mRNA	100122746	selenium-binding protein 1-A	NV13636	LOC100122746
gene12061	-0.00710259	2.46911	0.00133549	0.996488	1	mRNA	100122755	sodium-coupled monocarboxylate transporter 2-like	NV13637	LOC100122755
gene12062	-0.251273	1.90722	1.40968	0.789787	1	mRNA	100122764	sodium-coupled monocarboxylate transporter 1-like	NV13638	LOC100122764
gene12063	-0.168581	-0.503065	0.175525	0.955128	1	mRNA	100122771	sodium-dependent multivitamin transporter-like	NV13639	LOC100122771
gene12064	-0.193912	-1.72321	0.0827793	0.975287	1	mRNA	103315341	sodium/iodide cotransporter-like	NA	LOC103315341
gene12065	-0.62281	-0.417634	2.46297	0.652799	1	mRNA	100122782	sodium-coupled monocarboxylate transporter 2-like	NV13640	LOC100122782
gene12066	0.683929	-1.86332	0.878921	0.861556	1	mRNA	100679626	uncharacterized LOC100679626	NA	LOC100679626
gene12067	-0.776524	-0.549807	3.28175	0.563806	1	mRNA	100122804	protein trachealess	NV13641	LOC100122804
gene12069	-0.267579	4.40034	2.23404	0.67864	1	mRNA	100679702	uncharacterized LOC100679702	NA	LOC100679702
gene1207	0.089866	-0.323186	0.0560703	0.979434	1	mRNA	100120587	L antigen family%2C member 3	NV16436	LOC100120587
gene12070	-0.425872	4.47134	5.67226	0.313074	1	mRNA	100122851	mitochondrial uncoupling protein 2-like	NV13642	LOC100122851
gene12073	0.482087	0.896949	2.80894	0.621068	1	mRNA	100122859	UDP-glucuronosyltransferase 2B23-like	NV13643	LOC100122859
gene12074	0.140214	2.69894	0.538613	0.903837	1	mRNA	100122873	lachesin	NV13644	LOC100122873
gene12075	0.169229	1.92443	0.593443	0.899707	1	mRNA	100120041	alpha-(1%2C3)-fucosyltransferase C-like	NV13645	LOC100120041
gene12076	-0.0765491	4.58593	0.253072	0.94898	1	mRNA	100120074	COP9 signalosome complex subunit 2	NV13646	LOC100120074
gene12077	-0.112651	3.18305	0.529873	0.904066	1	mRNA	100122896	neuroblastoma-amplified sequence	NV13647	LOC100122896
gene12078	-0.0853251	2.46388	0.215425	0.953732	1	mRNA	100216323	ATP-dependent DNA helicase II	NA	LOC100216323
gene12079	-0.0254925	3.33852	0.028638	0.984882	1	mRNA	100122915	uncharacterized LOC100122915	NV13648	LOC100122915
gene12080	0.503198	0.963952	3.60642	0.516297	1	mRNA	100122924	hydroxylysine kinase	NV13649	LOC100122924
gene12081	-0.343879	-0.158024	0.890682	0.860019	1	mRNA	100122933	ADAMTS-like protein 1	NV13650	LOC100122933
gene12082	0.0639186	3.9039	0.216631	0.953732	1	mRNA	100122955	peptidyl-alpha-hydroxyglycine alpha-amidating lyase 1	NV13652	LOC100122955
gene12083	0.748607	-1.71014	1.22797	0.807263	1	mRNA	100122965	homeobox protein orthopedia	NV13653	LOC100122965
gene12084	0.180669	4.8953	2.35403	0.661413	1	mRNA	100122974	annexin B11	NV13654	LOC100122974
gene12085	-0.00639265	2.21586	0.00109928	0.996488	1	mRNA	100122982	glucosylceramidase-like	NV13655	LOC100122982
gene12086	-0.282239	2.77844	1.63115	0.758302	1	mRNA	103315306	glucosylceramidase-like	NA	LOC103315306
gene12087	-1.05996	-2.37891	1.04572	0.837661	1	mRNA	100122993	uncharacterized LOC100122993	NV13656	LOC100122993
gene12088	0.0567027	2.49952	0.102578	0.970068	1	mRNA	100678242	fringe glycosyltransferase	NA	LOC100678242
gene1209	-0.227533	1.77043	1.14591	0.821176	1	mRNA	100121525	vacuolar protein sorting-associated protein 33B	NV16438	LOC100121525
gene12090	-0.182787	3.50416	1.61657	0.760307	1	mRNA	100123013	lethal(3)malignant brain tumor-like protein 3	NV13657	LOC100123013
gene12091	-0.475692	3.05607	7.64862	0.186824	1	mRNA	100123024	uncharacterized LOC100123024	NV13658	LOC100123024
gene12092	0.62881	0.941604	4.42959	0.434223	1	mRNA	100123035	uncharacterized LOC100123035	NV13659	LOC100123035
gene12093	0.234726	1.65186	0.866612	0.862645	1	mRNA	100123048	methyltransferase-like protein 20	NV13660	LOC100123048
gene12095	-0.244541	2.69458	1.43854	0.781591	1	mRNA	100123075	nuclear receptor-binding protein homolog	NV13661	LOC100123075
gene12096	-0.304081	0.553611	1.09356	0.832373	1	mRNA	100680024	uncharacterized LOC100680024	NA	LOC100680024
gene12097	-0.0212191	4.2777	0.0242049	0.985822	1	mRNA	100679010	uncharacterized LOC100679010	NA	LOC100679010
gene12098	-0.0941864	5.40828	0.619071	0.898294	1	mRNA	100123100	kinesin 1	NV13663	LOC100123100
gene12099	-0.0446135	3.36502	0.0681417	0.977755	1	mRNA	100123110	signal recognition particle receptor subunit beta	NV13664	LOC100123110
gene121	0.0213894	5.37322	0.0292034	0.984721	1	mRNA	100121118	uncharacterized LOC100121118	NV13945	LOC100121118
gene1210	-0.0895978	6.40304	0.624348	0.898114	1	mRNA	100121545	eukaryotic translation initiation factor 3 subunit C	NV16439	LOC100121545
gene12100	0.249626	5.33264	2.91639	0.608162	1	mRNA	100123118	histidine protein methyltransferase 1 homolog	NV13666	LOC100123118
gene12101	-0.181327	3.33555	1.2143	0.809443	1	mRNA	100120111	glyoxalase domain-containing protein 4	NV13667	LOC100120111
gene12102	-0.234437	5.25477	3.24458	0.567396	1	mRNA	100123127	poly(U)-specific endoribonuclease homolog	NV13668	LOC100123127
gene12103	0.0438574	2.51069	0.0626549	0.978749	1	mRNA	103315342	myelin gene regulatory factor-like A	NA	LOC103315342
gene12104	-0.0190742	5.32688	0.0241126	0.985822	1	mRNA	100120143	ATP synthase%2C H+ transporting%2C mitochondrial F0 complex%2C subunit E	NV13669	LOC100120143
gene12105	-0.18888	7.68374	1.92005	0.719507	1	mRNA	100123147	tubulin alpha-1 chain	NV13665	LOC100123147
gene12106	-0.295919	4.17403	2.9966	0.602904	1	mRNA	100123153	cytoskeleton-associated protein 5	NV13670	LOC100123153
gene12107	-0.00998161	3.09889	0.00329812	0.995693	1	mRNA	100123160	NADH dehydrogenase (ubiquinone) Fe-S protein 8%2C 23kDa (NADH-coenzyme Q reductase)	NV13671	LOC100123160
gene12108	0.249661	0.811625	0.881272	0.861556	1	mRNA	100123167	histone H4 transcription factor-like	NV13672	LOC100123167
gene12109	-0.310796	2.41192	2.83977	0.616269	1	mRNA	100123172	ubiquitin carboxyl-terminal hydrolase calypso	NV13673	LOC100123172
gene1211	0.000694466	1.76599	9.76197e-06	0.999705	1	mRNA	100121560	nose resistant to fluoxetine protein 6-like	NV16440	LOC100121560
gene12110	-0.0296798	4.09202	0.0479452	0.981715	1	mRNA	100123180	ankyrin repeat domain-containing protein 54-like	NV13674	LOC100123180
gene12111	-0.0726869	4.65177	0.171513	0.955128	1	mRNA	100123187	sphingosine kinase 2-like	NV13675	LOC100123187
gene12112	-0.0693416	3.42363	0.164405	0.955299	1	mRNA	100123197	transmembrane protein 209	NV13676	LOC100123197
gene12113	-0.124076	7.56909	1.47072	0.778555	1	mRNA	103315334	60S ribosomal protein L18	NA	LOC103315334
gene12114	-0.0356007	6.99136	0.046625	0.981715	1	mRNA	100678333	uncharacterized LOC100678333	NA	LOC100678333
gene12115	-0.101494	6.01401	0.680454	0.891915	1	mRNA	100123214	HECT%2C UBA and WWE domain containing 1	NV13678	LOC100123214
gene12116	-0.0742608	3.81819	0.276829	0.944092	1	mRNA	100216456	ubiquitin specific protease-like	NA	LOC100216456
gene12117	0.498239	-1.22869	0.861337	0.862645	1	mRNA	100679083	stress response protein NST1	NA	LOC100679083
gene12119	-0.000126768	-0.912034	4.13579e-07	0.999853	1	mRNA	100680281	uncharacterized LOC100680281	NA	LOC100680281
gene1212	0.109487	5.16101	0.675445	0.891915	1	mRNA	100121599	cytochrome P450 303A1	NV16441	LOC100121599
gene12121	-0.164769	5.34849	2.00451	0.709548	1	mRNA	100123255	poly(A)-specific ribonuclease PARN-like	NV13679	LOC100123255
gene12122	-0.159402	2.32059	0.55596	0.903139	1	mRNA	100286822	cortex	NA	LOC100286822
gene12123	0.134743	0.0251421	0.153593	0.955858	1	mRNA	100123273	ADP-ribosylation factor-like protein 13B	NV13680	LOC100123273
gene12124	-0.101676	5.84086	0.762744	0.88313	1	mRNA	100123289	membrane-bound transcription factor site-2 protease	NV13684	LOC100123289
gene12125	-0.17103	1.56773	0.610636	0.899707	1	mRNA	100120228	zinc finger C4H2 domain-containing protein	NV13682	LOC100120228
gene12127	0.0987788	5.37324	0.542259	0.903837	1	mRNA	100123297	acidic leucine-rich nuclear phosphoprotein 32 family member A	NV13685	LOC100123297
gene12128	-0.0156722	4.77166	0.0117	0.987591	1	mRNA	100123304	myc box-dependent-interacting protein 1	NV13686	LOC100123304
gene12129	0.262711	1.74314	1.5406	0.772052	1	ncRNA	103315335	uncharacterized LOC103315335	NA	LOC103315335
gene1213	0.0420239	4.56125	0.111929	0.968634	1	mRNA	100121615	probable splicing factor%2C arginine/serine-rich 7	NV16442	LOC100121615
gene12130	-0.00826366	4.7538	0.00424057	0.995453	1	mRNA	100123311	guanine nucleotide-binding protein G(q) subunit alpha	NV13687	LOC100123311
gene12131	-0.264928	2.92571	2.58238	0.646881	1	mRNA	100123316	uridine phosphorylase 1-like	NV13688	LOC100123316
gene12132	1.15759	4.33594	65.2634	6.50342e-13	2	mRNA	100123323	uridine phosphorylase 1-like	NV13689	LOC100123323
gene12133	0.110498	3.1435	0.371321	0.927457	1	mRNA	100679617	uncharacterized LOC100679617	NA	LOC100679617
gene12135	-0.124146	4.99054	1.1156	0.828869	1	mRNA	100123339	receptor expression-enhancing protein 5-like	NV13690	LOC100123339
gene12136	0.339022	6.68546	3.47815	0.53454	1	mRNA	100123345	armadillo repeat-containing protein 4	NV13691	LOC100123345
gene12137	-0.318461	-1.20985	0.345893	0.930566	1	mRNA	100123352	aminopeptidase N-like	NV13692	LOC100123352
gene12138	0.102467	7.37297	0.661818	0.893288	1	mRNA	100123357	E3 ubiquitin-protein ligase TRIM71	NV13693	LOC100123357
gene12139	0.0235824	5.00378	0.0345101	0.984615	1	mRNA	100120253	ATP synthase%2C H+ transporting%2C mitochondrial F0 complex%2C subunit d	NV13694	LOC100120253
gene1214	-0.0751985	4.45003	0.267985	0.947074	1	mRNA	100121636	transcription initiation factor TFIID subunit 1	NV50300	LOC100121636
gene12140	0.035225	1.51468	0.0243642	0.985822	1	mRNA	100123362	homer protein homolog 2	NV13695	LOC100123362
gene12141	-0.164591	-0.522432	0.161862	0.955308	1	mRNA	100123364	hemicentin-1-like	NV13696	LOC100123364
gene12142	0.132844	-1.62202	0.0431209	0.983622	1	mRNA	100123370	uncharacterized LOC100123370	NV13697	LOC100123370
gene12143	-0.059664	2.11895	0.0833989	0.975287	1	mRNA	100123378	protein KRTCAP2 homolog	NV13698	LOC100123378
gene12144	0.00987752	3.05519	0.00268281	0.995843	1	mRNA	100123383	stomatin-like protein 2%2C mitochondrial	NV13699	LOC100123383
gene12145	0.0924495	4.03236	0.361723	0.927657	1	mRNA	100123391	nucleolar protein 6	NV13700	LOC100123391
gene12146	-0.0638295	2.03221	0.0865707	0.975182	1	mRNA	103315343	glycine-rich cell wall structural protein 1-like	NA	LOC103315343
gene12147	-0.125381	4.14111	0.632636	0.896109	1	mRNA	100123405	casein kinase I isoform gamma-3	NV13701	LOC100123405
gene12148	-0.221309	3.16489	1.71662	0.748057	1	mRNA	100680010	uncharacterized protein DDB_G0287625-like	NA	LOC100680010
gene12149	-0.980089	-0.585569	5.21132	0.356077	1	mRNA	100123418	sodium- and chloride-dependent GABA transporter 1	NV13702	LOC100123418
gene1215	-0.111216	3.70702	0.470593	0.910581	1	ncRNA	103316628	uncharacterized LOC103316628	NA	LOC103316628
gene12150	-0.00395063	2.092	0.00040156	0.997018	1	mRNA	100123424	uncharacterized protein KIAA2013 homolog	NV13703	LOC100123424
gene12151	0.10212	0.452633	0.119987	0.967496	1	mRNA	100123431	metabotropic glutamate receptor 7	NV13704	LOC100123431
gene12152	0.0987351	2.54711	0.304759	0.938806	1	mRNA	100680137	putative zinc finger protein 852	NA	LOC100680137
gene12153	0.181652	2.62549	1.01804	0.841591	1	mRNA	100123438	uncharacterized LOC100123438	NV13705	LOC100123438
gene12154	-0.111656	6.88978	0.729449	0.887309	1	mRNA	100123445	filamin-A	NV13706	LOC100123445
gene12155	-0.139207	4.90407	1.12198	0.827406	1	mRNA	100123453	succinyl-CoA ligase [GDP-forming] subunit beta%2C mitochondrial	NV13707	LOC100123453
gene12156	0.0563235	3.68621	0.150094	0.957064	1	mRNA	100123460	signal recognition particle subunit SRP68	NV13708	LOC100123460
gene12157	0.0481474	3.06846	0.0765471	0.976173	1	mRNA	100123466	uridine 5'-monophosphate synthase-like	NV13709	LOC100123466
gene12158	0.119241	3.46856	0.50008	0.90764	1	mRNA	100123470	cytosolic Fe-S cluster assembly factor NUBP2 homolog	NV13710	LOC100123470
gene12159	-0.0656934	2.64594	0.15085	0.956703	1	mRNA	100123475	vacuolar-sorting protein SNF8	NV13711	LOC100123475
gene1216	0.212489	1.74817	0.88833	0.86009	1	mRNA	100679045	uncharacterized LOC100679045	NA	LOC100679045
gene12160	-0.447801	1.33509	3.60451	0.516297	1	mRNA	100123481	sodium channel and clathrin linker 1-like	NV13712	LOC100123481
gene12161	0.670602	-2.1623	0.598683	0.899707	1	mRNA	100123488	RIB43A-like with coiled-coils protein 2	NV13713	LOC100123488
gene12162	0.27649	4.78991	4.49771	0.426872	1	mRNA	100123495	uncharacterized LOC100123495	NV50155	LOC100123495
gene12163	0.514784	3.78762	5.22378	0.355775	1	mRNA	100123509	calmodulin-like	NV13714	LOC100123509
gene12164	0.134525	2.63938	0.605852	0.899707	1	mRNA	100187592	dorsal interacting protein 3	NA	LOC100187592
gene12165	0.0258344	6.87874	0.0343336	0.984615	1	mRNA	100120312	fatty acid-binding protein%2C muscle	NV13715	LOC100120312
gene12166	-0.0105291	2.3445	0.00282425	0.995693	1	mRNA	100123513	transmembrane protein 161B	NV13716	LOC100123513
gene12167	0.152005	2.7964	0.779659	0.879282	1	mRNA	100120280	heat shock 70 kDa protein cognate 4-like	NV13717	LOC100120280
gene12168	-0.122047	-1.12571	0.0564658	0.979434	1	mRNA	100123527	uncharacterized LOC100123527	NV13718	LOC100123527
gene12169	-0.0924048	6.41761	0.19982	0.954378	1	mRNA	100123534	uncharacterized LOC100123534	NV13719	LOC100123534
gene1217	-0.172834	0.940222	0.439281	0.9164	1	mRNA	100121669	alpha-1%2C3-mannosyl-glycoprotein 4-beta-N-acetylglucosaminyltransferase B	NV16443	LOC100121669
gene12170	-0.2715	1.91941	0.978023	0.844716	1	mRNA	100677904	uncharacterized LOC100677904	NA	LOC100677904
gene12171	-0.0835156	3.17161	0.167794	0.955299	1	mRNA	100123549	angiotensin-converting enzyme	NV13720	LOC100123549
gene12172	-2.01046	-2.0345	4.9722	0.376437	1	mRNA	100120344	cuticular protein LCP family member 2	NV13721	LOC100120344
gene12173	1.25235	-2.15728	1.9885	0.710606	1	mRNA	103315337	probable serine/threonine-protein kinase kinX	NA	LOC103315337
gene12174	3.11249	0.319847	61.4023	3.62816e-12	2	mRNA	100120369	uncharacterized LOC100120369	NV13722	LOC100120369
gene12175	-0.0786201	1.98033	0.135131	0.963172	1	mRNA	100123556	facilitated trehalose transporter Tret1-like	NV13723	LOC100123556
gene12176	1.184	-1.19015	4.66538	0.407229	1	mRNA	100123562	facilitated trehalose transporter Tret1-like	NV13724	LOC100123562
gene12177	0.470866	-1.40937	0.656663	0.894168	1	mRNA	100123570	facilitated trehalose transporter Tret1-2 homolog	NV13725	LOC100123570
gene12178	0.078723	1.2834	0.0808178	0.975587	1	mRNA	100123577	facilitated trehalose transporter Tret1-like	NV13726	LOC100123577
gene12179	0.120496	3.88612	0.522558	0.905099	1	mRNA	100123587	serine protease 132	NV13727	LOC100123587
gene1218	-0.156992	1.96323	0.581734	0.899707	1	mRNA	100680242	beta-1%2C3-galactosyltransferase 6	NA	LOC100680242
gene12180	0.00257231	1.98133	0.000162587	0.998694	1	mRNA	100123592	headcase protein	NV13728	LOC100123592
gene12181	-0.168156	-2.22686	0.0348967	0.984615	1	ncRNA	103315336	uncharacterized LOC103315336	NA	LOC103315336
gene12183	0.0793847	7.11819	0.409786	0.920942	1	mRNA	100123601	mitogen-activated protein kinase kinase kinase 15	NV13729	LOC100123601
gene12184	-0.0179953	5.77633	0.0236706	0.985822	1	mRNA	100123614	myophilin	NV13731	LOC100123614
gene12187	-0.0036255	3.94893	0.000712421	0.996704	1	mRNA	103316587	putative GPI-anchored protein PB15E9.01c	NA	LOC103316587
gene12188	0.00915134	2.23743	0.00179525	0.996488	1	mRNA	100119730	alpha/beta hydrolase domain-containing protein 17B	NV16314	LOC100119730
gene12189	0.0182056	2.58807	0.00995819	0.989388	1	mRNA	100119169	small nuclear ribonucleoprotein polypeptide C	NV16315	LOC100119169
gene1219	-0.242626	1.83565	1.32108	0.80004	1	mRNA	100120635	inhibitor of growth protein 5	NV16444	LOC100120635
gene12190	-0.108459	2.5156	0.352949	0.929182	1	mRNA	100678029	dentin sialophosphoprotein	NA	LOC100678029
gene12191	0.0360913	2.97188	0.0527331	0.980675	1	mRNA	100119829	methyltransferase-like protein 25	NV16317	LOC100119829
gene12193	-0.874839	3.75068	23.947	0.000168913	2	mRNA	100119865	ornithine aminotransferase%2C mitochondrial-like	NV16318	LOC100119865
gene12194	-1.30037	2.62846	49.6335	9.1961e-10	2	mRNA	100119896	ornithine aminotransferase%2C mitochondrial-like	NV16319	LOC100119896
gene12195	-0.0695232	-0.0526752	0.0396926	0.984131	1	mRNA	103316603	zinc finger protein 12	NA	LOC103316603
gene12196	-1.11991	-1.10963	4.42245	0.434223	1	mRNA	100678064	uncharacterized LOC100678064	NA	LOC100678064
gene12197	0.0986439	4.74883	0.363532	0.927616	1	mRNA	100119960	DE-cadherin	NV16320	LOC100119960
gene12199	-0.0422485	4.35118	0.0765364	0.976173	1	mRNA	100119989	stAR-related lipid transfer protein 7%2C mitochondrial	NV16321	LOC100119989
gene1220	0.568542	-0.677978	1.66248	0.755002	1	mRNA	103316630	cathepsin L1-like	NA	LOC103316630
gene12200	-0.30423	1.09243	1.47545	0.7781	1	mRNA	100120024	DNA-directed primase/polymerase protein-like	NV16322	LOC100120024
gene12201	0.167436	2.14592	0.342418	0.931183	1	mRNA	100120090	atrial natriuretic peptide receptor 2	NV16324	LOC100120090
gene12202	0.991806	3.06162	13.7036	0.0170565	2	mRNA	100120125	serine protease 67	NV16325	LOC100120125
gene12203	0.224085	5.01329	2.90679	0.608698	1	mRNA	100119207	uncharacterized LOC100119207	NV16326	LOC100119207
gene12204	0.300707	3.7896	2.76906	0.625097	1	mRNA	100120153	semaphorin-5A	NV16327	LOC100120153
gene12205	0.602325	0.75202	3.86144	0.491691	1	mRNA	100120182	cysteine sulfinic acid decarboxylase	NV16328	LOC100120182
gene12207	-0.248598	5.07869	2.93165	0.608162	1	mRNA	100119245	uncharacterized LOC100119245	NV16330	LOC100119245
gene1221	-0.197125	8.12801	2.43816	0.652799	1	mRNA	100120611	cathepsin L-like	NV16446	LOC100120611
gene12211	0.118165	4.12706	0.646536	0.895449	1	mRNA	100120325	transferrin	NV16333	LOC100120325
gene12212	-0.0636202	4.29773	0.19192	0.954378	1	mRNA	103316606	G2/mitotic-specific cyclin-B-like	NA	LOC103316606
gene12214	-0.0112146	5.37726	0.00488783	0.994886	1	mRNA	100120380	uncharacterized LOC100120380	NV16334	LOC100120380
gene12215	0.0322296	3.6143	0.034302	0.984615	1	mRNA	100120407	uncharacterized LOC100120407	NV16335	LOC100120407
gene12216	0.276694	1.62707	1.34347	0.797806	1	mRNA	100120435	uncharacterized LOC100120435	NV16336	LOC100120435
gene12217	0.0689524	5.46215	0.221534	0.953274	1	mRNA	100120458	uncharacterized LOC100120458	NV16337	LOC100120458
gene12218	0.543464	1.99109	6.25782	0.27051	1	mRNA	100120484	uncharacterized LOC100120484	NV16338	LOC100120484
gene12219	1.90549	3.28163	110.126	1.67303e-22	2	mRNA	100679565	uncharacterized LOC100679565	NA	LOC100679565
gene1222	-0.173172	2.41833	0.817333	0.875031	1	mRNA	100121702	cathepsin L1-like	NV16447	LOC100121702
gene12220	0.349421	2.60964	2.74314	0.62566	1	mRNA	100678338	uncharacterized LOC100678338	NA	LOC100678338
gene12221	0.0642673	3.19475	0.132415	0.964437	1	mRNA	100119289	turripeptide Ici9.2-like	NV16339	LOC100119289
gene12222	0.192947	2.37895	0.618551	0.898294	1	mRNA	100119317	thrombin inhibitor rhodniin-like	NV16340	LOC100119317
gene12223	0.131764	-2.15992	0.0232344	0.985822	1	mRNA	100678365	agrin-like	NA	LOC100678365
gene12224	1.02772	-0.747977	5.14631	0.365929	1	mRNA	103316588	serine protease inhibitor dipetalogastin-like	NA	LOC103316588
gene12226	0.292834	5.03856	1.24766	0.805277	1	mRNA	103316589	thrombin inhibitor rhodniin-like	NA	LOC103316589
gene12227	0.523005	5.27435	4.39112	0.437376	1	mRNA	100679600	protein preli-like	NA	LOC100679600
gene12228	-0.114178	1.9449	0.238705	0.950757	1	mRNA	100679750	anaphase-promoting complex subunit 7	NA	LOC100679750
gene12229	0.150801	6.40482	1.70849	0.748239	1	mRNA	100120586	ras-like protein 2	NV16341	LOC100120586
gene1223	-0.0997588	4.49794	0.533465	0.903895	1	mRNA	100679085	blastoderm-specific protein 25D-like	NA	LOC100679085
gene12230	-0.144802	4.18797	1.09416	0.832373	1	mRNA	100119346	probable small nuclear ribonucleoprotein E	NV16342	LOC100119346
gene12231	-0.0230613	4.62347	0.0335842	0.984615	1	mRNA	100120610	signal recognition particle 54 kDa protein	NV16343	LOC100120610
gene12232	-0.267972	-1.9265	0.12753	0.964437	1	mRNA	100120634	small integral membrane protein 8	NV16344	LOC100120634
gene12233	-0.166877	3.62209	1.26678	0.802274	1	mRNA	100120655	aspartate aminotransferase%2C cytoplasmic	NV16345	LOC100120655
gene12234	0.26675	5.08785	2.08046	0.701978	1	ncRNA	103316590	uncharacterized LOC103316590	NA	LOC103316590
gene12235	-0.124508	4.78444	0.930576	0.852161	1	mRNA	100120681	A disintegrin and metalloproteinase with thrombospondin motifs 15	NV16346	LOC100120681
gene12236	-0.265881	2.38835	1.81564	0.732842	1	ncRNA	100119382	uncharacterized LOC100119382	NV16347	LOC100119382
gene12237	0.805073	7.12649	36.8933	5.04504e-07	2	mRNA	100120706	BTB/POZ domain-containing protein 7	NV16348	LOC100120706
[truncated: 9,008 more rows]

## Sheet: S4_Enriched_GO-terms_Dm
S4. Enriched GO-terms of the differentially expressed genes of D. melanogaster
[truncated: 1,001 more rows]

[truncated: 3 more sheets: S5_Enriched_GO-terms_Nv, S6_Orthologs, S7_KEGG_Pathways]
